# Supplementary material for: Tris(2,2′-bipyridine-κ2 N,N′)cadmium(II) bis­(perchlorate) hemihydrate
Source: Acta Crystallogr Sect E Struct Rep Online. 2008 Dec 3;65(Pt 1):m7. doi: 10.1107/S1600536808036593 (PMC2967850; doi:10.1107/S1600536808036593)
Supplement: Supplementary file 1 [file e-65-000m7-sup1.cif]

##############################################################################
###                                                                        ###
###        Electronic paper (Acta Crystallographica Section E)             ###
###                                                                        ###
##############################################################################
#                                                                            #
# This CIF contains the data in a paper accepted for publication in Acta     #
# Crystallographica Section E. It conforms to the requirements of Notes      #
# for Authors for Section E, and has been peer reviewed under the auspices   #
# of the IUCr Commission on Journals.                                        #
#                                                                            #
# Full details of the Crystallographic Information File format               #
# are given in the paper "The Crystallographic Information File (CIF):       #
# a New Standard Archive File for Crystallography" by S. R. Hall, F. H.      #
# Allen and I. D. Brown [Acta Cryst. (1991), A47, 655-685].                  #
#                                                                            #
# The current version of the core CIF dictionary is obtainable from          #
# ftp://ftp.iucr.org/pub/cif_core.dic. The current version number is 2.4.    #
#                                                                            #
# Software is freely available for graphical display of the structure(s) in  #
# this CIF.  For information consult the CIF home page http://www.iucr.org/  #
# cif/home.html                                                              #
#                                                                            #
# This file may be used for bona fide research purposes within the           #
# scientific community so long as proper attribution is given to the journal # 
# article from which it was obtained.                                        #
#                                                                            #
##############################################################################
                                             
data_I
_audit_creation_method     SHELXL-97
_chemical_name_systematic
;
Tris(2,2'-bipyridine-\k^2^<i>N</i>,<i>N</i>')cadmium(II) bis(perchlorate)
hemihydrate
;
_chemical_name_common     ?
_chemical_formula_moiety     'C30 H24 Cd N6 2+, 2(Cl O4 -), 0.5(H2 O)'
_chemical_formula_sum     'C30 H25 Cd1 Cl2 N6 O8.5'
_chemical_formula_iupac     '[Cd (C10 H8 N2)3] (Cl O4)2, 0.5H2 O'
_chemical_formula_weight     788.87
_chemical_melting_point     ?
_symmetry_cell_setting     'triclinic'
_symmetry_space_group_name_H-M     'P -1 '
_symmetry_space_group_name_Hall     '-P 1'
loop_
    _symmetry_equiv_pos_as_xyz
    'x, y, z'
    '-x, -y, -z'
_cell_length_a     8.1704(3)
_cell_length_b     11.0282(5)
_cell_length_c     18.3875(7)
_cell_angle_alpha     104.6310(10)
_cell_angle_beta     92.6520(10)
_cell_angle_gamma     100.5200(10)
_cell_volume     1568.68(11)
_cell_formula_units_Z     2
_cell_measurement_reflns_used     5350
_cell_measurement_theta_min     2.30
_cell_measurement_theta_max     24.24
_cell_measurement_temperature     173(2)
_exptl_crystal_description     'block'
_exptl_crystal_colour     'light red'
_exptl_crystal_size_max     0.20
_exptl_crystal_size_mid     0.16
_exptl_crystal_size_min     0.12
_exptl_crystal_density_diffrn     1.670
_exptl_crystal_density_meas     ?
_exptl_crystal_density_method     'not measured'
_exptl_crystal_F_000     794
_exptl_absorpt_coefficient_mu     0.930
_exptl_absorpt_correction_type     multi-scan
_exptl_absorpt_process_details     '(SADABS; Bruker, 2000)'
_exptl_absorpt_correction_T_min     0.82
_exptl_absorpt_correction_T_max     0.90
_exptl_special_details
;
;
_diffrn_ambient_temperature     173(2)
_diffrn_radiation_type     MoK\a
_diffrn_radiation_wavelength     0.71073
_diffrn_radiation_source     'fine-focus sealed tube'
_diffrn_radiation_monochromator     graphite
_diffrn_measurement_device_type     'Bruker SMART CCD area-detector'
_diffrn_measurement_method     '\f and \w'
_diffrn_detector_area_resol_mean     ?
_diffrn_reflns_number     19563
_diffrn_reflns_av_R_equivalents     0.0366
_diffrn_reflns_av_sigmaI/netI     0.0398
_diffrn_reflns_theta_min     1.15
_diffrn_reflns_theta_max     26.00
_diffrn_reflns_theta_full     26.00
_diffrn_measured_fraction_theta_max     0.982
_diffrn_measured_fraction_theta_full     0.982
_diffrn_reflns_limit_h_min     -9
_diffrn_reflns_limit_h_max     10
_diffrn_reflns_limit_k_min     -13
_diffrn_reflns_limit_k_max     13
_diffrn_reflns_limit_l_min     -22
_diffrn_reflns_limit_l_max     22
_diffrn_standards_number     ?
_diffrn_standards_interval_count     ?
_diffrn_standards_interval_time     ?
_diffrn_standards_decay_%     ?
_refine_special_details
;
Refinement of <i>F</i>^2^ against ALL reflections. The weighted <i>R</i>-factor
<i>wR</i> and goodness of fit <i>S</i> are based on <i>F</i>^2^, conventional
<i>R</i>-factors <i>R</i> are based on <i>F</i>, with <i>F</i> set to zero for
negative <i>F</i>^2^. The threshold expression of <i>F</i>^2^ >
\s(<i>F</i>^2^) is used only for calculating <i>R</i>-factors(gt) <i>etc</i>.
and is not relevant to the choice of reflections for refinement.
<i>R</i>-factors based on <i>F</i>^2^ are statistically about twice as large
as those based on <i>F</i>, and <i>R</i>- factors based on ALL data will be
even larger.
;
_reflns_number_total     6067
_reflns_number_gt     5114
_reflns_threshold_expression     I>2\s(I)
_refine_ls_structure_factor_coef     Fsqd
_refine_ls_matrix_type     full
_refine_ls_R_factor_all     0.0433
_refine_ls_R_factor_gt     0.0342
_refine_ls_wR_factor_gt     0.0946
_refine_ls_wR_factor_ref     0.1067
_refine_ls_goodness_of_fit_ref     1.012
_refine_ls_restrained_S_all     1.012
_refine_ls_number_reflns     6067
_refine_ls_number_parameters     434
_refine_ls_number_restraints     0
_refine_ls_hydrogen_treatment     constr
_refine_ls_weighting_scheme     calc
_refine_ls_weighting_details
                 'calc w=1/[\s^2^(Fo^2^)+(0.0692P)^2^] where P=(Fo^2^+2Fc^2^)/3'
_atom_sites_solution_hydrogens     geom
_atom_sites_solution_primary     direct
_atom_sites_solution_secondary     difmap
_refine_ls_shift/su_max     0.001
_refine_ls_shift/su_mean     0.000
_refine_diff_density_max     0.439
_refine_diff_density_min     -0.543
_refine_ls_extinction_method     none
_refine_ls_extinction_coef     ?
loop_
    _atom_type_symbol
    _atom_type_description
    _atom_type_scat_dispersion_real
    _atom_type_scat_dispersion_imag
    _atom_type_scat_source
    'C' 'C' 0.0033 0.0016
                         'International Tables Vol C Tables 4.2.6.8 and 6.1.1.4'
    'H' 'H' 0.0000 0.0000
                         'International Tables Vol C Tables 4.2.6.8 and 6.1.1.4'
    'Cd' 'Cd' -0.8075 1.2024
                         'International Tables Vol C Tables 4.2.6.8 and 6.1.1.4'
    'Cl' 'Cl' 0.1484 0.1585
                         'International Tables Vol C Tables 4.2.6.8 and 6.1.1.4'
    'N' 'N' 0.0061 0.0033
                         'International Tables Vol C Tables 4.2.6.8 and 6.1.1.4'
    'O' 'O' 0.0106 0.0060
                         'International Tables Vol C Tables 4.2.6.8 and 6.1.1.4'
_computing_data_collection     'SMART (Bruker, 2000)'
_computing_cell_refinement     'SMART (Bruker, 2000)'
_computing_data_reduction     'SAINT (Bruker, 2000)'
_computing_structure_solution     'SHELXS97 (Sheldrick, 2008)'
_computing_structure_refinement     'SHELXL97 (Sheldrick, 2008)'
_computing_molecular_graphics     'SHELXTL (Sheldrick, 2008)'
_computing_publication_material     'SHELXTL (Sheldrick, 2008)'
loop_
    _atom_site_type_symbol
    _atom_site_label
    _atom_site_fract_x
    _atom_site_fract_y
    _atom_site_fract_z
    _atom_site_U_iso_or_equiv
    _atom_site_adp_type
    _atom_site_calc_flag
    _atom_site_refinement_flags
    _atom_site_occupancy
    _atom_site_disorder_assembly
    _atom_site_disorder_group
    Cd Cd1 0.49907(3) 0.73554(2) 0.243298(12) 0.03097(10) Uani d . 1 . .
    N N1 0.6598(3) 0.6830(2) 0.33902(14) 0.0294(6) Uani d . 1 . .
    N N2 0.6508(3) 0.5860(2) 0.18631(14) 0.0301(6) Uani d . 1 . .
    N N3 0.3534(3) 0.7832(3) 0.14562(14) 0.0322(6) Uani d . 1 . .
    N N4 0.6676(3) 0.8972(3) 0.20701(14) 0.0317(6) Uani d . 1 . .
    N N5 0.2893(3) 0.5889(3) 0.28060(15) 0.0343(6) Uani d . 1 . .
    N N6 0.3367(3) 0.8481(3) 0.32562(14) 0.0336(6) Uani d . 1 . .
    C C1 0.7042(3) 0.5700(3) 0.31281(16) 0.0275(6) Uani d . 1 . .
    C C2 0.7179(4) 0.4891(3) 0.35877(18) 0.0348(7) Uani d . 1 . .
    H H2 0.7476 0.4086 0.3390 0.042 Uiso calc R 1 . .
    C C3 0.6876(4) 0.5275(3) 0.43375(19) 0.0402(8) Uani d . 1 . .
    H H3 0.6949 0.4733 0.4661 0.048 Uiso calc R 1 . .
    C C4 0.6469(4) 0.6444(4) 0.46057(19) 0.0399(8) Uani d . 1 . .
    H H4 0.6284 0.6735 0.5122 0.048 Uiso calc R 1 . .
    C C5 0.6330(4) 0.7198(3) 0.41210(17) 0.0336(7) Uani d . 1 . .
    H H5 0.6034 0.8006 0.4310 0.040 Uiso calc R 1 . .
    C C6 0.7320(4) 0.5340(3) 0.23180(17) 0.0280(6) Uani d . 1 . .
    C C7 0.8391(4) 0.4527(3) 0.20353(19) 0.0373(8) Uani d . 1 . .
    H H7 0.8951 0.4154 0.2360 0.045 Uiso calc R 1 . .
    C C8 0.8633(4) 0.4266(3) 0.1278(2) 0.0411(8) Uani d . 1 . .
    H H8 0.9369 0.3718 0.1077 0.049 Uiso calc R 1 . .
    C C9 0.7789(4) 0.4813(3) 0.08131(19) 0.0398(8) Uani d . 1 . .
    H H9 0.7934 0.4651 0.0290 0.048 Uiso calc R 1 . .
    C C10 0.6737(4) 0.5596(3) 0.11315(18) 0.0352(7) Uani d . 1 . .
    H H10 0.6146 0.5965 0.0815 0.042 Uiso calc R 1 . .
    C C11 0.4207(4) 0.8910(3) 0.12777(17) 0.0312(7) Uani d . 1 . .
    C C12 0.3271(5) 0.9441(4) 0.0842(2) 0.0444(9) Uani d . 1 . .
    H H12 0.3754 1.0210 0.0723 0.053 Uiso calc R 1 . .
    C C13 0.1647(5) 0.8857(4) 0.0582(2) 0.0491(9) Uani d . 1 . .
    H H13 0.0998 0.9217 0.0282 0.059 Uiso calc R 1 . .
    C C14 0.0970(4) 0.7748(4) 0.07580(19) 0.0447(9) Uani d . 1 . .
    H H14 -0.0149 0.7320 0.0580 0.054 Uiso calc R 1 . .
    C C15 0.1953(4) 0.7269(3) 0.12003(19) 0.0414(8) Uani d . 1 . .
    H H15 0.1485 0.6505 0.1329 0.050 Uiso calc R 1 . .
    C C16 0.5991(4) 0.9476(3) 0.15684(17) 0.0330(7) Uani d . 1 . .
    C C17 0.6922(5) 1.0456(4) 0.1331(2) 0.0464(9) Uani d . 1 . .
    H H17 0.6415 1.0839 0.0996 0.056 Uiso calc R 1 . .
    C C18 0.8591(5) 1.0872(4) 0.1585(2) 0.0555(11) Uani d . 1 . .
    H H18 0.9249 1.1541 0.1423 0.067 Uiso calc R 1 . .
    C C19 0.9301(4) 1.0308(4) 0.2077(2) 0.0468(9) Uani d . 1 . .
    H H19 1.0460 1.0556 0.2244 0.056 Uiso calc R 1 . .
    C C20 0.8297(4) 0.9392(3) 0.23142(19) 0.0409(8) Uani d . 1 . .
    H H20 0.8769 0.9030 0.2671 0.049 Uiso calc R 1 . .
    C C21 0.2114(4) 0.6420(3) 0.34008(17) 0.0365(8) Uani d . 1 . .
    C C22 0.1362(4) 0.5700(4) 0.3857(2) 0.0515(11) Uani d . 1 . .
    H H22 0.0852 0.6096 0.4283 0.062 Uiso calc R 1 . .
    C C23 0.1353(5) 0.4418(5) 0.3693(2) 0.0656(14) Uani d . 1 . .
    H H23 0.0832 0.3916 0.4001 0.079 Uiso calc R 1 . .
    C C24 0.2102(5) 0.3873(4) 0.3083(3) 0.0612(13) Uani d . 1 . .
    H H24 0.2092 0.2981 0.2950 0.073 Uiso calc R 1 . .
    C C25 0.2881(4) 0.4648(3) 0.2658(2) 0.0450(9) Uani d . 1 . .
    H H25 0.3432 0.4270 0.2241 0.054 Uiso calc R 1 . .
    C C26 0.2157(4) 0.7800(3) 0.35443(17) 0.0357(8) Uani d . 1 . .
    C C27 0.0983(4) 0.8389(5) 0.3950(2) 0.0543(11) Uani d . 1 . .
    H H27 0.0124 0.7901 0.4149 0.065 Uiso calc R 1 . .
    C C28 0.1078(5) 0.9681(5) 0.4058(2) 0.0625(13) Uani d . 1 . .
    H H28 0.0298 1.0098 0.4339 0.075 Uiso calc R 1 . .
    C C29 0.2321(6) 1.0361(4) 0.3754(2) 0.0587(12) Uani d . 1 . .
    H H29 0.2398 1.1251 0.3814 0.070 Uiso calc R 1 . .
    C C30 0.3449(5) 0.9735(4) 0.3362(2) 0.0434(9) Uani d . 1 . .
    H H30 0.4317 1.0209 0.3159 0.052 Uiso calc R 1 . .
    Cl Cl1 0.30915(10) 0.28250(8) 0.06302(4) 0.03444(19) Uani d . 1 . .
    O O1 0.2886(4) 0.4107(3) 0.07130(16) 0.0558(7) Uani d . 1 . .
    O O2 0.4439(3) 0.2792(3) 0.11403(16) 0.0599(8) Uani d . 1 . .
    O O3 0.3387(6) 0.2297(4) -0.01150(18) 0.1051(14) Uani d . 1 . .
    O O4 0.1617(4) 0.2129(3) 0.0806(2) 0.0909(13) Uani d . 1 . .
    Cl Cl2 0.75289(11) 0.16580(8) 0.41261(5) 0.0389(2) Uani d . 1 . .
    O O5 0.7279(3) 0.0316(2) 0.40528(15) 0.0488(6) Uani d . 1 . .
    O O6 0.6449(3) 0.2223(3) 0.46332(17) 0.0605(8) Uani d . 1 . .
    O O7 0.9241(3) 0.2243(3) 0.44150(15) 0.0558(7) Uani d . 1 . .
    O O8 0.7206(4) 0.1863(2) 0.34000(15) 0.0639(8) Uani d . 1 . .
    O O9 0.4144(9) 0.1855(6) 0.2510(3) 0.0752(19) Uani d P 0.50 . .
    H H9A 0.4323 0.2135 0.2125 0.090 Uiso d PR 0.50 . .
    H H9B 0.5080 0.1881 0.2741 0.090 Uiso d PR 0.50 . .
loop_
    _atom_site_aniso_label
    _atom_site_aniso_U_11
    _atom_site_aniso_U_22
    _atom_site_aniso_U_33
    _atom_site_aniso_U_12
    _atom_site_aniso_U_13
    _atom_site_aniso_U_23
    Cd1 0.03118(15) 0.03525(17) 0.03679(15) 0.01384(10) 0.01081(10) 0.02177(11)
    N1 0.0266(13) 0.0319(15) 0.0321(13) 0.0070(11) 0.0015(10) 0.0123(11)
    N2 0.0314(14) 0.0286(14) 0.0346(14) 0.0091(11) 0.0050(11) 0.0136(11)
    N3 0.0347(14) 0.0329(15) 0.0339(14) 0.0088(12) 0.0074(11) 0.0158(12)
    N4 0.0332(14) 0.0316(15) 0.0331(14) 0.0070(11) 0.0079(11) 0.0123(12)
    N5 0.0298(14) 0.0376(17) 0.0343(14) -0.0015(12) -0.0016(11) 0.0144(12)
    N6 0.0276(13) 0.0422(17) 0.0334(14) 0.0115(12) 0.0054(11) 0.0108(12)
    C1 0.0245(15) 0.0268(16) 0.0332(15) 0.0059(12) 0.0013(12) 0.0115(13)
    C2 0.0365(17) 0.0321(18) 0.0413(18) 0.0124(14) 0.0049(14) 0.0155(15)
    C3 0.044(2) 0.044(2) 0.0403(18) 0.0098(16) 0.0021(15) 0.0245(16)
    C4 0.0398(19) 0.052(2) 0.0304(16) 0.0107(16) 0.0043(14) 0.0142(16)
    C5 0.0330(17) 0.0354(19) 0.0342(16) 0.0093(14) 0.0040(13) 0.0104(14)
    C6 0.0260(15) 0.0258(16) 0.0349(16) 0.0062(12) 0.0033(12) 0.0120(13)
    C7 0.0389(18) 0.0336(18) 0.0431(18) 0.0155(15) 0.0008(14) 0.0117(15)
    C8 0.0415(19) 0.0353(19) 0.048(2) 0.0167(15) 0.0110(15) 0.0067(16)
    C9 0.048(2) 0.038(2) 0.0345(17) 0.0082(16) 0.0124(15) 0.0109(15)
    C10 0.0399(18) 0.0368(19) 0.0338(17) 0.0095(15) 0.0081(14) 0.0163(14)
    C11 0.0402(18) 0.0288(17) 0.0295(15) 0.0120(14) 0.0088(13) 0.0123(13)
    C12 0.053(2) 0.042(2) 0.047(2) 0.0158(17) 0.0025(17) 0.0229(17)
    C13 0.055(2) 0.054(2) 0.049(2) 0.0261(19) -0.0013(17) 0.0233(19)
    C14 0.0367(19) 0.056(2) 0.0426(19) 0.0150(17) -0.0029(15) 0.0124(17)
    C15 0.0425(19) 0.039(2) 0.0441(19) 0.0038(15) 0.0016(15) 0.0179(16)
    C16 0.0432(18) 0.0288(17) 0.0329(16) 0.0102(14) 0.0127(14) 0.0153(14)
    C17 0.054(2) 0.044(2) 0.048(2) 0.0061(17) 0.0139(17) 0.0257(17)
    C18 0.059(3) 0.042(2) 0.065(3) -0.0041(19) 0.023(2) 0.020(2)
    C19 0.0372(19) 0.045(2) 0.053(2) 0.0009(16) 0.0099(16) 0.0086(18)
    C20 0.041(2) 0.038(2) 0.0427(19) 0.0066(16) 0.0029(15) 0.0106(16)
    C21 0.0248(16) 0.053(2) 0.0295(16) -0.0026(14) -0.0019(12) 0.0162(15)
    C22 0.0375(19) 0.074(3) 0.0388(19) -0.0165(19) -0.0037(15) 0.0289(19)
    C23 0.050(2) 0.088(4) 0.054(3) -0.028(2) -0.015(2) 0.044(3)
    C24 0.061(3) 0.047(2) 0.071(3) -0.018(2) -0.025(2) 0.035(2)
    C25 0.043(2) 0.039(2) 0.051(2) -0.0024(16) -0.0087(16) 0.0181(17)
    C26 0.0251(16) 0.056(2) 0.0271(15) 0.0074(15) 0.0023(12) 0.0129(15)
    C27 0.0343(19) 0.097(4) 0.0361(19) 0.026(2) 0.0081(15) 0.016(2)
    C28 0.053(3) 0.103(4) 0.041(2) 0.050(3) 0.0073(18) 0.011(2)
    C29 0.075(3) 0.057(3) 0.047(2) 0.041(2) -0.010(2) 0.003(2)
    C30 0.043(2) 0.040(2) 0.048(2) 0.0144(16) -0.0003(16) 0.0095(17)
    Cl1 0.0324(4) 0.0375(5) 0.0363(4) 0.0062(3) 0.0032(3) 0.0155(3)
    O1 0.0639(18) 0.0448(16) 0.0671(18) 0.0208(14) 0.0003(14) 0.0238(14)
    O2 0.0509(16) 0.0511(17) 0.080(2) 0.0109(13) -0.0190(14) 0.0257(15)
    O3 0.184(4) 0.103(3) 0.0511(19) 0.082(3) 0.038(2) 0.0193(19)
    O4 0.0405(16) 0.090(3) 0.167(4) 0.0002(16) 0.0150(19) 0.087(3)
    Cl2 0.0446(5) 0.0342(5) 0.0418(4) 0.0122(4) 0.0064(4) 0.0137(4)
    O5 0.0504(15) 0.0356(14) 0.0681(17) 0.0119(11) 0.0114(13) 0.0242(13)
    O6 0.0511(16) 0.0616(18) 0.0702(19) 0.0283(14) 0.0178(14) 0.0060(15)
    O7 0.0423(14) 0.0619(18) 0.0617(17) -0.0040(13) 0.0091(12) 0.0235(14)
    O8 0.109(2) 0.0407(16) 0.0478(15) 0.0232(16) -0.0063(15) 0.0195(13)
    O9 0.105(5) 0.075(4) 0.066(4) 0.045(4) 0.018(3) 0.036(3)
_geom_special_details
;
All e.s.d.'s (except the e.s.d. in the dihedral angle between two l.s. planes)
are estimated using the full covariance matrix. The cell e.s.d.'s are taken
into account individually in the estimation of e.s.d.'s in distances, angles
and torsion angles; correlations between e.s.d.'s in cell parameters are only
used when they are defined by crystal symmetry. An approximate (isotropic)
treatment of cell e.s.d.'s is used for estimating e.s.d.'s involving l.s.
planes.
;
loop_
    _geom_bond_atom_site_label_1
    _geom_bond_atom_site_label_2
    _geom_bond_site_symmetry_2
    _geom_bond_distance
    _geom_bond_publ_flag
    Cd1 N4 . 2.304(3) yes
    Cd1 N2 . 2.312(3) yes
    Cd1 N6 . 2.330(3) yes
    Cd1 N3 . 2.329(3) yes
    Cd1 N5 . 2.383(3) yes
    Cd1 N1 . 2.395(2) yes
    N1 C1 . 1.340(4) ?
    N1 C5 . 1.343(4) ?
    N2 C10 . 1.332(4) ?
    N2 C6 . 1.341(4) ?
    N3 C15 . 1.334(4) ?
    N3 C11 . 1.341(4) ?
    N4 C20 . 1.337(4) ?
    N4 C16 . 1.341(4) ?
    N5 C25 . 1.325(4) ?
    N5 C21 . 1.349(4) ?
    N6 C30 . 1.336(4) ?
    N6 C26 . 1.342(4) ?
    C1 C2 . 1.390(4) ?
    C1 C6 . 1.481(4) ?
    C2 C3 . 1.384(5) ?
    C2 H2 . 0.9500 ?
    C3 C4 . 1.367(5) ?
    C3 H3 . 0.9500 ?
    C4 C5 . 1.378(5) ?
    C4 H4 . 0.9500 ?
    C5 H5 . 0.9500 ?
    C6 C7 . 1.391(4) ?
    C7 C8 . 1.380(5) ?
    C7 H7 . 0.9500 ?
    C8 C9 . 1.389(5) ?
    C8 H8 . 0.9500 ?
    C9 C10 . 1.374(5) ?
    C9 H9 . 0.9500 ?
    C10 H10 . 0.9500 ?
    C11 C12 . 1.384(4) ?
    C11 C16 . 1.492(4) ?
    C12 C13 . 1.370(5) ?
    C12 H12 . 0.9500 ?
    C13 C14 . 1.370(5) ?
    C13 H13 . 0.9500 ?
    C14 C15 . 1.377(5) ?
    C14 H14 . 0.9500 ?
    C15 H15 . 0.9500 ?
    C16 C17 . 1.380(5) ?
    C17 C18 . 1.375(5) ?
    C17 H17 . 0.9500 ?
    C18 C19 . 1.382(6) ?
    C18 H18 . 0.9500 ?
    C19 C20 . 1.356(5) ?
    C19 H19 . 0.9500 ?
    C20 H20 . 0.9500 ?
    C21 C22 . 1.384(5) ?
    C21 C26 . 1.471(5) ?
    C22 C23 . 1.368(6) ?
    C22 H22 . 0.9500 ?
    C23 C24 . 1.362(7) ?
    C23 H23 . 0.9500 ?
    C24 C25 . 1.389(5) ?
    C24 H24 . 0.9500 ?
    C25 H25 . 0.9500 ?
    C26 C27 . 1.395(5) ?
    C27 C28 . 1.375(6) ?
    C27 H27 . 0.9500 ?
    C28 C29 . 1.376(6) ?
    C28 H28 . 0.9500 ?
    C29 C30 . 1.374(5) ?
    C29 H29 . 0.9500 ?
    C30 H30 . 0.9500 ?
    Cl1 O3 . 1.398(3) ?
    Cl1 O4 . 1.404(3) ?
    Cl1 O2 . 1.425(2) ?
    Cl1 O1 . 1.425(3) ?
    Cl2 O6 . 1.422(3) ?
    Cl2 O5 . 1.427(3) ?
    Cl2 O8 . 1.430(3) ?
    Cl2 O7 . 1.444(3) ?
    O9 H9A . 0.8500 ?
    O9 H9B . 0.8500 ?
loop_
    _geom_angle_atom_site_label_1
    _geom_angle_atom_site_label_2
    _geom_angle_atom_site_label_3
    _geom_angle_site_symmetry_1
    _geom_angle_site_symmetry_3
    _geom_angle
    _geom_angle_publ_flag
    N4 Cd1 N2 . . 92.41(9) yes
    N4 Cd1 N6 . . 101.98(10) yes
    N2 Cd1 N6 . . 162.88(10) yes
    N4 Cd1 N3 . . 71.23(9) yes
    N2 Cd1 N3 . . 106.18(9) yes
    N6 Cd1 N3 . . 87.41(9) yes
    N4 Cd1 N5 . . 170.37(9) yes
    N2 Cd1 N5 . . 96.17(10) yes
    N6 Cd1 N5 . . 70.34(10) yes
    N3 Cd1 N5 . . 102.03(9) yes
    N4 Cd1 N1 . . 107.32(9) yes
    N2 Cd1 N1 . . 70.96(9) yes
    N6 Cd1 N1 . . 95.64(9) yes
    N3 Cd1 N1 . . 176.86(8) yes
    N5 Cd1 N1 . . 79.74(9) yes
    C1 N1 C5 . . 118.7(3) ?
    C1 N1 Cd1 . . 111.40(18) ?
    C5 N1 Cd1 . . 121.4(2) ?
    C10 N2 C6 . . 119.4(3) ?
    C10 N2 Cd1 . . 123.3(2) ?
    C6 N2 Cd1 . . 116.9(2) ?
    C15 N3 C11 . . 119.1(3) ?
    C15 N3 Cd1 . . 123.0(2) ?
    C11 N3 Cd1 . . 116.1(2) ?
    C20 N4 C16 . . 119.1(3) ?
    C20 N4 Cd1 . . 123.3(2) ?
    C16 N4 Cd1 . . 117.5(2) ?
    C25 N5 C21 . . 118.0(3) ?
    C25 N5 Cd1 . . 122.9(2) ?
    C21 N5 Cd1 . . 114.7(2) ?
    C30 N6 C26 . . 119.6(3) ?
    C30 N6 Cd1 . . 122.2(2) ?
    C26 N6 Cd1 . . 117.6(2) ?
    N1 C1 C2 . . 121.6(3) ?
    N1 C1 C6 . . 116.5(3) ?
    C2 C1 C6 . . 121.8(3) ?
    C3 C2 C1 . . 119.0(3) ?
    C3 C2 H2 . . 120.5 ?
    C1 C2 H2 . . 120.5 ?
    C4 C3 C2 . . 119.0(3) ?
    C4 C3 H3 . . 120.5 ?
    C2 C3 H3 . . 120.5 ?
    C3 C4 C5 . . 119.4(3) ?
    C3 C4 H4 . . 120.3 ?
    C5 C4 H4 . . 120.3 ?
    N1 C5 C4 . . 122.2(3) ?
    N1 C5 H5 . . 118.9 ?
    C4 C5 H5 . . 118.9 ?
    N2 C6 C7 . . 120.9(3) ?
    N2 C6 C1 . . 116.6(3) ?
    C7 C6 C1 . . 122.5(3) ?
    C8 C7 C6 . . 119.4(3) ?
    C8 C7 H7 . . 120.3 ?
    C6 C7 H7 . . 120.3 ?
    C7 C8 C9 . . 119.2(3) ?
    C7 C8 H8 . . 120.4 ?
    C9 C8 H8 . . 120.4 ?
    C10 C9 C8 . . 118.1(3) ?
    C10 C9 H9 . . 120.9 ?
    C8 C9 H9 . . 120.9 ?
    N2 C10 C9 . . 123.0(3) ?
    N2 C10 H10 . . 118.5 ?
    C9 C10 H10 . . 118.5 ?
    N3 C11 C12 . . 120.6(3) ?
    N3 C11 C16 . . 116.4(3) ?
    C12 C11 C16 . . 123.0(3) ?
    C13 C12 C11 . . 120.0(3) ?
    C13 C12 H12 . . 120.0 ?
    C11 C12 H12 . . 120.0 ?
    C12 C13 C14 . . 119.3(3) ?
    C12 C13 H13 . . 120.4 ?
    C14 C13 H13 . . 120.4 ?
    C13 C14 C15 . . 118.3(3) ?
    C13 C14 H14 . . 120.8 ?
    C15 C14 H14 . . 120.8 ?
    N3 C15 C14 . . 122.8(3) ?
    N3 C15 H15 . . 118.6 ?
    C14 C15 H15 . . 118.6 ?
    N4 C16 C17 . . 120.7(3) ?
    N4 C16 C11 . . 116.7(3) ?
    C17 C16 C11 . . 122.6(3) ?
    C18 C17 C16 . . 119.4(4) ?
    C18 C17 H17 . . 120.3 ?
    C16 C17 H17 . . 120.3 ?
    C17 C18 C19 . . 119.4(4) ?
    C17 C18 H18 . . 120.3 ?
    C19 C18 H18 . . 120.3 ?
    C20 C19 C18 . . 118.1(3) ?
    C20 C19 H19 . . 120.9 ?
    C18 C19 H19 . . 120.9 ?
    N4 C20 C19 . . 123.1(3) ?
    N4 C20 H20 . . 118.4 ?
    C19 C20 H20 . . 118.4 ?
    N5 C21 C22 . . 121.2(4) ?
    N5 C21 C26 . . 116.2(3) ?
    C22 C21 C26 . . 122.5(3) ?
    C23 C22 C21 . . 120.0(4) ?
    C23 C22 H22 . . 120.0 ?
    C21 C22 H22 . . 120.0 ?
    C24 C23 C22 . . 118.9(4) ?
    C24 C23 H23 . . 120.5 ?
    C22 C23 H23 . . 120.5 ?
    C23 C24 C25 . . 118.6(4) ?
    C23 C24 H24 . . 120.7 ?
    C25 C24 H24 . . 120.7 ?
    N5 C25 C24 . . 123.2(4) ?
    N5 C25 H25 . . 118.4 ?
    C24 C25 H25 . . 118.4 ?
    N6 C26 C27 . . 120.6(4) ?
    N6 C26 C21 . . 117.1(3) ?
    C27 C26 C21 . . 122.2(3) ?
    C28 C27 C26 . . 119.5(4) ?
    C28 C27 H27 . . 120.2 ?
    C26 C27 H27 . . 120.2 ?
    C27 C28 C29 . . 119.0(4) ?
    C27 C28 H28 . . 120.5 ?
    C29 C28 H28 . . 120.5 ?
    C30 C29 C28 . . 119.1(4) ?
    C30 C29 H29 . . 120.4 ?
    C28 C29 H29 . . 120.4 ?
    N6 C30 C29 . . 122.2(4) ?
    N6 C30 H30 . . 118.9 ?
    C29 C30 H30 . . 118.9 ?
    O3 Cl1 O4 . . 110.3(3) ?
    O3 Cl1 O2 . . 110.4(2) ?
    O4 Cl1 O2 . . 108.31(19) ?
    O3 Cl1 O1 . . 109.2(2) ?
    O4 Cl1 O1 . . 108.11(19) ?
    O2 Cl1 O1 . . 110.55(16) ?
    O6 Cl2 O5 . . 110.51(17) ?
    O6 Cl2 O8 . . 109.87(19) ?
    O5 Cl2 O8 . . 109.15(16) ?
    O6 Cl2 O7 . . 108.97(17) ?
    O5 Cl2 O7 . . 109.12(16) ?
    O8 Cl2 O7 . . 109.20(17) ?
    H9A O9 H9B . . 108.6 ?
data_global
_journal_date_recd_electronic     2008-11-04
_journal_date_accepted     2008-11-07
_journal_name_full     'Acta Crystallographica, Section E'
_journal_year     2009
_journal_volume     65
_journal_issue      1
_journal_page_first     m7
_journal_page_last     m7
_journal_paper_category     QM
_journal_coeditor_code     HG2440
_publ_contact_author_name     'Associate Professor W. Zhang'
_publ_contact_author_address
;
Key Laboratory for Soft Chemistry and Functional Materials
of Ministry of Education
Nanjing University of Science and Technology
Nanjing 210094
People's Republic of China
;
_publ_contact_author_email     'zhangweiguang650@sohu.com'
_publ_contact_author_fax     '+86 517 8352 5369'
_publ_contact_author_phone     '+86 517 8352 5996'
_publ_section_title
;
Tris(2,2'-bipyridine-\k^2^<i>N</i>,<i>N</i>')cadmium(II) bis(perchlorate)
hemihydrate
;
loop_
    _publ_author_name
    _publ_author_address
    'Zhang, Weiguang'
;
Key Laboratory for Soft Chemistry and Functional Materials
of Ministry of Education
Nanjing University of Science and Technology
Nanjing 210094
People's Republic of China
;
    'Jiang, Zhengjing'
;
Key Laboratory for Soft Chemistry and Functional Materials
of Ministry of Education
Nanjing University of Science and Technology
Nanjing 210094
People's Republic of China
;
    'Lu, Lude'
;
Key Laboratory for Soft Chemistry and Functional Materials
of Ministry of Education
Nanjing University of Science and Technology
Nanjing 210094
People's Republic of China
;
