# Supplementary material for: Tris(2,2′-bipyridine-κ2 N,N′)cadmium(II) bis­(perchlorate) hemihydrate
Source: Acta Crystallogr Sect E Struct Rep Online. 2008 Dec 3;65(Pt 1):m7. doi: 10.1107/S1600536808036593 (PMC2967850; doi:10.1107/S1600536808036593)
Supplement: Supplementary file 2 [file e-65-000m7-Isup2.hkl]

# 
# h,k,l, Fc-squared, Fo-squared, sigma(Fo-squared) and status flag 
# 
data_I
_shelx_title ' 1 in P1                     New: P-1' 
_shelx_refln_list_code          4 
_shelx_F_calc_maximum      255.44 
_exptl_crystal_F_000       793.87 
_reflns_d_resolution_high  0.8107 
 
loop_ 
 _symmetry_equiv_pos_as_xyz 
 'x, y, z' 
 '-x, -y, -z' 
 
_cell_length_a     8.1704 
_cell_length_b    11.0282 
_cell_length_c    18.3875 
_cell_angle_alpha 104.631 
_cell_angle_beta   92.652 
_cell_angle_gamma 100.520 
 
_shelx_F_squared_multiplier     1.000 
 
loop_ 
 _refln_index_h 
 _refln_index_k 
 _refln_index_l 
 _refln_F_squared_calc 
 _refln_F_squared_meas 
 _refln_F_squared_sigma 
 _refln_observed_status 
   1   0   0    16118.02    15717.55    250.47 o 
   2   0   0    16785.54    16783.39    193.65 o 
   3   0   0       68.21       76.68      6.37 o 
   4   0   0      707.17      555.55     16.01 o 
   5   0   0     8665.80     8619.83    105.09 o 
   6   0   0     3048.37     3068.01     51.83 o 
   7   0   0      959.06      870.99     47.93 o 
   8   0   0      290.47      286.78     27.75 o 
   9   0   0      173.56      137.03     28.20 o 
  -9   1   0        1.32        2.64     12.31 o 
  -8   1   0      120.97      141.32     20.14 o 
  -7   1   0      166.42      189.71     18.68 o 
  -6   1   0      897.50      957.20     26.03 o 
  -5   1   0       27.55       20.15      5.57 o 
  -4   1   0      148.95      184.34      9.90 o 
  -3   1   0       32.42       15.43      7.01 o 
  -2   1   0     2616.09     2737.66     57.27 o 
  -1   1   0       66.86       78.20      5.23 o 
   0   1   0       74.41       61.68      3.20 o 
   1   1   0     1332.34     1268.45     23.56 o 
   2   1   0    14244.50    14492.29    170.22 o 
   3   1   0       23.94       15.01      3.85 o 
   4   1   0      533.80      597.57     20.82 o 
   5   1   0     1678.38     1716.96     33.41 o 
   6   1   0       16.57       14.30      6.34 o 
   7   1   0      792.45      769.19     37.75 o 
   8   1   0       92.96       74.04     32.65 o 
   9   1   0       86.34       87.68     50.67 o 
 -10   2   0      382.17      434.32     44.97 o 
  -9   2   0      122.23      112.74     26.59 o 
  -8   2   0      203.42      208.51     18.78 o 
  -7   2   0     3159.36     3172.74     56.51 o 
  -5   2   0     1256.54     1180.77     31.73 o 
  -4   2   0    10010.52     8894.04    458.95 o 
  -3   2   0     5332.26     5244.88     63.65 o 
  -2   2   0     2497.96     2625.68     44.30 o 
  -1   2   0       36.60       31.96      3.70 o 
   0   2   0     4928.34     5187.39     93.06 o 
   1   2   0    45294.77    42910.43    558.30 o 
   2   2   0    24998.54    24958.77    286.41 o 
   3   2   0     2008.50     2196.66     33.93 o 
   4   2   0        4.42        8.78      4.02 o 
   5   2   0      967.45      893.69     28.75 o 
   6   2   0     1689.31     1766.92     54.37 o 
   7   2   0     1905.90     1861.76     60.16 o 
   8   2   0      679.90      690.30     53.75 o 
   9   2   0      103.34      184.41     26.55 o 
 -10   3   0       29.67       61.88     32.01 o 
  -9   3   0        1.62        4.34     11.81 o 
  -8   3   0      231.95      245.79     23.60 o 
  -7   3   0      427.81      407.28     25.84 o 
  -6   3   0     2158.59     2273.56     42.91 o 
  -5   3   0        6.48        1.30      4.32 o 
  -4   3   0      243.98      228.68     15.68 o 
  -3   3   0      497.93      516.62     17.31 o 
  -2   3   0     1749.58     1783.08     30.29 o 
  -1   3   0     1497.24     1527.32     25.61 o 
   0   3   0      615.99      655.14     15.30 o 
   1   3   0      946.94     1049.27     21.76 o 
   2   3   0     3515.13     3512.57     46.62 o 
   3   3   0       18.98       14.81      4.53 o 
   4   3   0       26.41       19.61      5.20 o 
   5   3   0      113.28       90.73     19.92 o 
   6   3   0        4.95        0.87      7.36 o 
   7   3   0       69.67      104.74     26.60 o 
   8   3   0       39.15       39.23     14.34 o 
   9   3   0       11.96        3.69     24.23 o 
 -10   4   0      690.71      802.70     85.34 o 
  -9   4   0      348.32      387.37     37.83 o 
  -8   4   0      147.34      159.37     22.88 o 
  -7   4   0     1588.09     1540.98     36.52 o 
  -6   4   0     2404.92     2437.11     46.88 o 
  -5   4   0     3262.19     3317.94     51.51 o 
  -4   4   0     2497.01     2490.32     44.91 o 
  -3   4   0     1457.94     1406.78     29.04 o 
  -2   4   0     3194.12     3238.11     48.79 o 
  -1   4   0     1413.45     1518.16     27.91 o 
   0   4   0    13030.97    13431.28    142.81 o 
   1   4   0     9505.79     9528.33    138.48 o 
   2   4   0     2839.76     2751.38     41.00 o 
   3   4   0     1094.99     1171.91     39.97 o 
   4   4   0     1476.02     1527.56     33.90 o 
   5   4   0     2014.87     2109.13    110.87 o 
   6   4   0      473.49      519.33     47.74 o 
   7   4   0      227.79      239.96     27.28 o 
   8   4   0      227.59      172.58     25.34 o 
  -9   5   0       50.92       30.42     15.03 o 
  -8   5   0       78.36       51.80     28.57 o 
  -7   5   0        2.46       13.84     11.43 o 
  -6   5   0     1458.11     1481.66     46.96 o 
  -5   5   0     1010.81     1021.80     33.88 o 
  -4   5   0      544.38      492.25     15.29 o 
  -3   5   0        5.27        6.11      3.83 o 
  -2   5   0     4556.16     4948.18     70.68 o 
  -1   5   0     5374.80     5378.01     75.39 o 
   0   5   0       80.01      125.42      8.03 o 
   1   5   0      394.64      402.20     13.56 o 
   2   5   0      134.36      115.56      8.90 o 
   3   5   0     1435.74     1387.29     29.22 o 
   4   5   0      213.43      241.47     22.24 o 
   5   5   0       25.71       16.19     10.68 o 
   6   5   0      194.76      197.38     23.77 o 
   7   5   0        7.41       29.21     13.78 o 
   8   5   0       18.72        5.54     14.15 o 
  -9   6   0      821.53      855.74     47.36 o 
  -8   6   0        1.79        0.00     10.89 o 
  -7   6   0      157.55      164.11     20.05 o 
  -6   6   0     1573.64     1461.34     58.59 o 
  -5   6   0     1834.76     1953.81    125.20 o 
  -4   6   0     4904.28     5177.31     97.82 o 
  -3   6   0     2616.27     2752.47     48.31 o 
  -2   6   0      243.14      221.61     11.92 o 
  -1   6   0       62.96       51.02      8.29 o 
   0   6   0     4808.02     5071.58     66.56 o 
   1   6   0     6084.61     6370.95     81.46 o 
   2   6   0     5755.86     5780.70     77.21 o 
   3   6   0      701.50      646.08     22.79 o 
   4   6   0     1424.85     1404.94     74.49 o 
   5   6   0      849.70      850.64     39.65 o 
   6   6   0     1686.62     1572.31     57.46 o 
   7   6   0      131.94      137.87     22.49 o 
  -9   7   0      232.56      251.92     35.45 o 
  -8   7   0      292.49      287.21     35.03 o 
  -7   7   0        0.67       12.29     11.03 o 
  -6   7   0      741.98      810.36     38.28 o 
  -5   7   0     2151.80     2113.96     58.71 o 
  -4   7   0      236.05      247.79     21.48 o 
  -3   7   0       10.87       21.63     10.29 o 
  -2   7   0      344.75      373.34     27.78 o 
  -1   7   0     3339.37     3441.46     72.82 o 
   0   7   0     1806.95     1832.51     34.59 o 
   1   7   0      307.60      335.16     15.49 o 
   2   7   0       59.59       71.33     11.79 o 
   3   7   0      500.10      479.68     27.77 o 
   4   7   0      681.42      721.86     36.00 o 
   5   7   0      497.26      521.25     34.67 o 
   6   7   0      353.93      328.38     31.41 o 
   7   7   0        0.24        0.00     13.35 o 
  -9   8   0      460.48      470.60     45.58 o 
  -8   8   0      274.09      330.77     38.13 o 
  -7   8   0      420.11      413.60     39.91 o 
  -6   8   0      771.91      746.88     37.82 o 
  -5   8   0      624.31      599.81     33.50 o 
  -4   8   0      411.65      396.89     34.76 o 
  -3   8   0      434.16      479.82     28.22 o 
  -2   8   0     1501.82     1505.64     48.10 o 
  -1   8   0      807.28      870.79     34.32 o 
   0   8   0       30.96       15.44     10.61 o 
   1   8   0      509.39      504.14     19.95 o 
   2   8   0     1469.01     1505.67     39.33 o 
   3   8   0     1310.76     1366.49     47.08 o 
   4   8   0      730.02      699.69     46.63 o 
   5   8   0        1.53       13.40     12.44 o 
   6   8   0        6.56        5.76     13.78 o 
  -8   9   0       95.22      123.07     26.87 o 
  -7   9   0       57.80       46.88     19.44 o 
  -6   9   0       95.24      107.88     23.51 o 
  -5   9   0      929.47      980.56     75.65 o 
  -4   9   0     2923.15     2926.81     76.18 o 
  -3   9   0      335.67      387.83     27.67 o 
  -2   9   0        0.97        0.00      8.93 o 
  -1   9   0      395.98      468.72     28.27 o 
   0   9   0     1358.50     1380.39     46.18 o 
   1   9   0     1523.63     1473.16     47.37 o 
   2   9   0       83.04      128.64     18.19 o 
   3   9   0      105.43       92.75     16.71 o 
   4   9   0      539.21      563.40     36.60 o 
   5   9   0       88.95       81.37     19.05 o 
  -7  10   0      178.90      213.16     35.57 o 
  -6  10   0       38.30       28.92     18.21 o 
  -5  10   0      518.78      576.86     76.17 o 
  -4  10   0      697.90      768.23     98.78 o 
  -3  10   0       50.26       73.56     20.10 o 
  -2  10   0      107.16       90.31     16.87 o 
  -1  10   0       68.38      104.96     18.06 o 
   0  10   0      318.66      314.24     25.89 o 
   1  10   0      228.80      216.61     42.18 o 
   2  10   0      215.92      274.80     47.43 o 
   3  10   0      517.25      588.61     67.84 o 
   4  10   0       16.77       25.74     18.19 o 
  -7  11   0      146.61       92.66     36.61 o 
  -6  11   0      171.24      148.03     45.07 o 
  -5  11   0      185.24      216.88     59.84 o 
  -4  11   0      874.04      997.52     60.59 o 
  -3  11   0     1275.06     1290.16     88.64 o 
  -2  11   0      327.14      252.08     32.97 o 
  -1  11   0      177.71      200.06     29.41 o 
   0  11   0      349.19      142.60     74.05 o 
   1  11   0      535.05      608.76     67.58 o 
   2  11   0      110.44      142.29     41.34 o 
   3  11   0       88.75       51.19     34.54 o 
  -5  12   0      138.16      151.50     31.70 o 
  -4  12   0      647.27      666.24     74.78 o 
  -3  12   0      180.72      158.91     30.02 o 
  -2  12   0        0.70        0.59     14.61 o 
  -1  12   0       17.48        9.60     23.07 o 
   2  12   0      153.37      172.03     47.56 o 
  -3  13   0      297.52      365.69     44.04 o 
  -2  13   0      142.41      216.64     35.87 o 
  -1  13   0      103.57      123.31     41.15 o 
   2 -13   1       31.21       11.08     28.25 o 
   3 -13   1        0.11        8.19     19.12 o 
   4 -13   1       70.67      130.05     42.31 o 
  -2 -12   1        5.09        0.00     26.70 o 
  -1 -12   1       70.43       51.19     33.31 o 
   0 -12   1      471.63      529.00     68.30 o 
   1 -12   1      860.25     1068.13     58.21 o 
   2 -12   1      297.21      279.32     35.14 o 
   3 -12   1       65.21       94.30     24.89 o 
   4 -12   1      294.26      302.21     40.73 o 
   5 -12   1      372.77      373.87     45.49 o 
   6 -12   1      362.47      387.48     65.06 o 
  -3 -11   1       23.53       33.82     29.22 o 
  -2 -11   1       47.47       32.40     27.80 o 
  -1 -11   1      103.00      109.25     34.67 o 
   0 -11   1      348.32      303.09     33.95 o 
   1 -11   1      224.30      213.20     24.22 o 
   2 -11   1      203.25      245.03     25.94 o 
   3 -11   1      260.79      245.33     41.50 o 
   4 -11   1      705.48      724.12     51.94 o 
   5 -11   1      683.49      724.90    100.05 o 
   6 -11   1      125.43      119.21     45.71 o 
   7 -11   1       41.61       62.27     36.09 o 
  -5 -10   1        1.09        0.00     17.35 o 
  -4 -10   1      142.57       99.57     25.39 o 
  -3 -10   1      751.76      743.61     75.16 o 
  -2 -10   1      323.55      435.11     57.93 o 
  -1 -10   1        8.22       18.60     21.77 o 
   0 -10   1      274.90      271.24     52.55 o 
   1 -10   1      552.39      607.88     33.78 o 
   2 -10   1      558.75      649.51     35.69 o 
   3 -10   1      731.79      739.88     38.57 o 
   4 -10   1      984.83      989.46     43.82 o 
   5 -10   1      994.20      943.25     57.39 o 
   6 -10   1      630.23      616.17     49.34 o 
   7 -10   1      202.82      194.98     51.64 o 
   8 -10   1       34.92       46.98     28.51 o 
  -5  -9   1      236.81      286.03     30.02 o 
  -4  -9   1      196.90      182.46     23.82 o 
  -3  -9   1      194.90       35.42     45.48 o 
  -2  -9   1      569.52      584.73     31.41 o 
  -1  -9   1      801.26      772.98     33.99 o 
   0  -9   1      339.88      335.91     45.03 o 
   1  -9   1      556.25      542.54     30.26 o 
   2  -9   1     1269.65     1313.34     45.70 o 
   3  -9   1      952.91      985.01     49.96 o 
   4  -9   1      149.59      139.30     19.42 o 
   5  -9   1      294.30      283.88     26.92 o 
   6  -9   1     1344.77     1265.15     90.55 o 
   7  -9   1      528.90      459.88     43.42 o 
   8  -9   1      119.33       53.06     21.86 o 
  -6  -8   1       63.78       42.08     16.51 o 
  -5  -8   1      125.65      114.79     20.50 o 
  -4  -8   1      205.91      207.76     23.43 o 
  -3  -8   1      378.34      350.64     25.77 o 
  -2  -8   1      296.66      291.11     21.88 o 
  -1  -8   1      229.85      248.21     14.54 o 
   0  -8   1      139.18       85.83     19.18 o 
   1  -8   1     1119.34     1198.46     40.00 o 
   2  -8   1     2527.26     2591.37     73.51 o 
   3  -8   1      220.83      247.95     21.80 o 
   4  -8   1      201.53      214.85     21.17 o 
   5  -8   1     1216.02     1183.16     44.66 o 
   6  -8   1     2787.12     2834.59     75.59 o 
   7  -8   1      196.65      192.19     23.56 o 
   8  -8   1      185.17      210.71     33.60 o 
   9  -8   1      145.24      184.75     44.32 o 
  -7  -7   1        3.10        0.00     15.62 o 
  -6  -7   1       31.60       36.42     15.56 o 
  -5  -7   1     1167.15     1194.69     48.13 o 
  -4  -7   1     1912.77     1980.96     58.93 o 
  -3  -7   1       64.09       81.82     17.73 o 
  -2  -7   1      105.98      104.62     10.22 o 
  -1  -7   1     1973.12     1881.98     35.77 o 
   0  -7   1     4521.72     4407.10     68.19 o 
   1  -7   1     2273.79     2237.83     43.17 o 
   2  -7   1     1672.27     1768.94     48.11 o 
   3  -7   1     1215.87     1329.62     42.01 o 
   4  -7   1     1529.24     1524.53     54.17 o 
   5  -7   1      954.46     1032.25     39.50 o 
   6  -7   1     1441.42     1444.97     49.65 o 
   7  -7   1     1334.19     1312.44     81.61 o 
   8  -7   1       90.21       79.20     21.69 o 
   9  -7   1      160.64      175.77     30.37 o 
  -7  -6   1        9.48       11.02     13.47 o 
  -6  -6   1        6.96        5.78     11.21 o 
  -5  -6   1      621.89      580.80     34.39 o 
  -4  -6   1     1015.02     1027.10     39.90 o 
  -3  -6   1      132.74      138.77     16.39 o 
  -2  -6   1      825.78      843.10     24.18 o 
  -1  -6   1     1031.77     1067.08     23.96 o 
   0  -6   1      700.84      752.21     22.88 o 
   1  -6   1      158.84      241.53     15.89 o 
   2  -6   1     5240.48     5379.64     77.19 o 
   3  -6   1     2908.94     3100.16     51.10 o 
   4  -6   1      163.85      158.73     16.57 o 
   5  -6   1       70.40       77.05     13.29 o 
   6  -6   1      335.33      335.53     43.62 o 
   7  -6   1     1114.44     1052.48     43.04 o 
   8  -6   1      347.40      356.75     29.97 o 
   9  -6   1      137.32      144.18     22.84 o 
  -8  -5   1      356.35      410.25     38.00 o 
  -7  -5   1      139.78      139.89     22.80 o 
  -6  -5   1       85.95       78.76     16.09 o 
  -5  -5   1      391.85      364.77     32.53 o 
  -4  -5   1     3464.29     3425.22     93.89 o 
  -3  -5   1      600.66      622.25     19.44 o 
  -2  -5   1       32.77       33.41      6.61 o 
  -1  -5   1     5989.41     6392.01     77.57 o 
   0  -5   1     9337.09     9211.13    103.63 o 
   1  -5   1     2523.58     2136.17     36.79 o 
   2  -5   1     3907.27     3931.37     57.69 o 
   3  -5   1     5882.84     6482.67     89.60 o 
   4  -5   1     3406.26     3535.61     50.19 o 
   5  -5   1     1430.04     1405.00     34.35 o 
   6  -5   1     1125.70     1115.67     43.42 o 
   7  -5   1     1747.29     1781.47     55.39 o 
   8  -5   1      371.74      384.48     29.63 o 
   9  -5   1      166.91      153.44     22.93 o 
  -8  -4   1      413.04      399.33     51.63 o 
  -7  -4   1       51.18       44.12     22.84 o 
  -6  -4   1        0.77        9.19      9.32 o 
  -5  -4   1      142.92      142.36     18.04 o 
  -4  -4   1        0.87        2.30      5.14 o 
  -3  -4   1      997.71     1059.00     22.51 o 
  -2  -4   1     1322.72     1357.76     24.78 o 
  -1  -4   1     2380.38     2496.56     35.79 o 
   0  -4   1      665.12      715.72     17.22 o 
   1  -4   1     1005.18     1008.85     22.87 o 
   2  -4   1      164.80      118.33     13.39 o 
   3  -4   1     2293.60     2076.39     41.55 o 
   4  -4   1       60.18       51.98      6.24 o 
   5  -4   1       63.44       43.24      6.88 o 
   6  -4   1      546.85      523.19     22.98 o 
   7  -4   1       80.78       93.79     12.92 o 
   8  -4   1       13.89       20.37     11.87 o 
   9  -4   1        3.50       11.37     14.24 o 
  -9  -3   1      418.64      400.70     46.11 o 
  -8  -3   1      744.71      725.03     52.85 o 
  -7  -3   1      308.71      349.55     29.53 o 
  -6  -3   1       56.60       52.03     13.55 o 
  -5  -3   1     1072.34      937.03     36.07 o 
  -4  -3   1     4412.31     4389.18     60.00 o 
  -3  -3   1     8971.39     9068.97    118.64 o 
  -2  -3   1     4573.24     4845.98     82.24 o 
  -1  -3   1      672.56      742.30     22.46 o 
   0  -3   1     5204.67     4990.05     77.92 o 
   1  -3   1    12570.41    12740.47    150.51 o 
   2  -3   1     2382.03     2393.62     43.58 o 
   3  -3   1     1737.27     1652.59     31.41 o 
   4  -3   1     8550.51     8632.43    101.10 o 
   5  -3   1     5091.69     5106.71     69.82 o 
   6  -3   1     1433.55     1429.27     32.65 o 
   7  -3   1     2031.92     2101.47     51.38 o 
   8  -3   1      764.05      823.90     37.65 o 
   9  -3   1      380.02      414.29     39.06 o 
  10  -3   1      209.49      222.19     53.26 o 
  -9  -2   1       30.82       30.33     18.63 o 
  -8  -2   1      353.77      348.92     31.89 o 
  -7  -2   1      470.24      444.65     31.17 o 
  -6  -2   1      247.36      230.79     30.75 o 
  -5  -2   1       19.31       25.49      5.92 o 
  -4  -2   1      929.03      901.42     20.46 o 
  -3  -2   1      172.43      238.24     17.71 o 
  -2  -2   1      192.99      184.79      8.44 o 
  -1  -2   1     8265.03     8428.89    117.91 o 
   0  -2   1       31.53       40.91      3.66 o 
   1  -2   1     3872.06     4252.41     69.16 o 
   2  -2   1       62.47       47.54      5.13 o 
   3  -2   1       64.67       70.24      5.85 o 
   4  -2   1      377.14      345.42     12.91 o 
   5  -2   1       88.31      104.57     12.45 o 
   6  -2   1       58.19       56.30      9.56 o 
   7  -2   1      623.11      556.26     29.89 o 
   8  -2   1      216.14      242.00     18.11 o 
   9  -2   1        6.48       10.10     14.36 o 
  10  -2   1       83.74       63.63     23.84 o 
  -9  -1   1      321.26      428.69     35.75 o 
  -8  -1   1     1160.85     1162.68     83.92 o 
  -7  -1   1     2312.12     2224.31     64.62 o 
  -6  -1   1      646.07      607.96     51.77 o 
  -5  -1   1      315.31      278.59     21.56 o 
  -4  -1   1     5913.83     5604.43     70.57 o 
  -3  -1   1     6226.50     5964.87     80.51 o 
  -2  -1   1     3915.94     3995.33     54.19 o 
  -1  -1   1      434.55      390.37     22.12 o 
   0  -1   1    12458.81    12436.38    166.13 o 
   1  -1   1    28282.49    27979.61    365.51 o 
   2  -1   1     2453.48     2354.10     41.31 o 
   3  -1   1       63.94       73.86      6.44 o 
   4  -1   1     1625.06     1624.85     39.22 o 
   5  -1   1     6139.20     6158.64    114.29 o 
   6  -1   1     3623.14     3769.78     59.95 o 
   7  -1   1     2857.77     2915.06     54.13 o 
   8  -1   1      655.44      656.91     36.84 o 
   9  -1   1       18.46       30.08     19.80 o 
  -9   0   1       92.10       62.42     18.49 o 
  -8   0   1      643.15      649.33     38.28 o 
  -7   0   1      463.27      531.87     31.30 o 
  -6   0   1      569.65      652.42     27.17 o 
  -5   0   1        0.15        0.00      4.13 o 
  -4   0   1     2199.91     2329.51     36.78 o 
  -3   0   1        3.71        0.00      2.65 o 
  -2   0   1     1303.98     1382.74     23.75 o 
  -1   0   1     1971.00     2092.57     39.53 o 
   0   0   1        8.52        0.00      0.57 o 
   1   0   1      190.57      223.20      7.60 o 
   2   0   1       47.27       43.20      5.88 o 
   3   0   1      741.57      752.48     20.18 o 
   4   0   1      129.26      139.92      9.07 o 
   5   0   1       30.43       35.10      7.16 o 
   6   0   1      749.41      735.92     30.56 o 
   7   0   1       67.95       48.35     10.54 o 
   8   0   1      109.68       86.86     21.13 o 
   9   0   1       19.27       12.08     13.33 o 
 -10   1   1      611.71      560.91     67.77 o 
  -9   1   1      396.13      427.94     33.57 o 
  -8   1   1      245.55      277.12     41.54 o 
  -7   1   1     1565.86     1577.94     38.68 o 
  -6   1   1     3653.68     3693.40     58.45 o 
  -5   1   1     1641.44     1529.71     30.76 o 
  -4   1   1     1464.27     1319.38     25.50 o 
  -3   1   1     3456.84     3128.22     92.54 o 
  -2   1   1     2387.09        0.00      3.24 o 
  -1   1   1     1774.08     1730.48     34.87 o 
   0   1   1     9525.27    10062.27    166.90 o 
   1   1   1    30778.17    29816.92    482.93 o 
   2   1   1    18611.68    17960.98    209.29 o 
   3   1   1      927.62      840.90     18.54 o 
   4   1   1      281.73      352.68     13.63 o 
   5   1   1     1670.91     1691.46     33.94 o 
   6   1   1     4528.50     4842.40    110.17 o 
   7   1   1     1809.82     1877.84     60.67 o 
   8   1   1      537.42      686.66     40.41 o 
   9   1   1      192.57      252.84     32.13 o 
 -10   2   1       69.15       56.79     19.05 o 
  -9   2   1      520.06      561.65     36.25 o 
  -8   2   1      102.55       80.42     15.75 o 
  -7   2   1      995.42     1069.20     29.77 o 
  -6   2   1       38.95       31.38      6.78 o 
  -3   2   1        2.13        0.00      2.49 o 
  -2   2   1      400.94      410.78     15.24 o 
  -1   2   1       61.53       57.77      7.55 o 
   0   2   1     1400.91     1288.40     30.87 o 
   1   2   1     2426.41     2281.02     90.52 o 
   2   2   1       37.44       40.16      5.08 o 
   3   2   1      158.44      166.72      9.40 o 
   4   2   1     1506.15     1664.18     43.71 o 
   5   2   1      686.60      691.43     21.13 o 
   6   2   1      501.77      460.45     36.19 o 
   7   2   1       67.09       62.71     14.75 o 
   8   2   1       16.51       11.69     12.38 o 
   9   2   1       15.12       13.88     14.20 o 
 -10   3   1      277.15      261.32     55.08 o 
  -9   3   1      909.94     1005.23     45.11 o 
  -8   3   1     1738.43     1875.08     43.91 o 
  -7   3   1     1000.01      465.34     31.29 o 
  -6   3   1     1798.44     1771.64     36.86 o 
  -5   3   1     1888.42     1739.26     33.64 o 
  -4   3   1     2284.90     2288.22     41.08 o 
  -3   3   1     4388.14     4321.92     55.18 o 
  -2   3   1     6799.16     6549.86     84.70 o 
  -1   3   1      224.29      208.47      8.91 o 
   0   3   1      507.77      587.50     22.67 o 
   1   3   1      971.77      932.72     20.48 o 
   2   3   1     5632.52     5467.97     67.52 o 
   3   3   1    16439.89    16225.98    193.95 o 
   4   3   1      888.98      893.51     22.70 o 
   5   3   1       11.67        7.96      5.60 o 
   6   3   1     1233.04     1221.66     45.98 o 
   7   3   1     2007.57     1834.30     62.09 o 
   8   3   1      612.65      506.59     37.71 o 
   9   3   1       77.52      190.37     45.55 o 
 -10   4   1       99.01      126.09     41.02 o 
  -9   4   1      102.74       63.82     30.45 o 
  -8   4   1      117.00      115.04     15.48 o 
  -7   4   1       41.44       42.42      8.81 o 
  -6   4   1       33.88       31.22      7.38 o 
  -5   4   1      128.79      127.07     11.26 o 
  -4   4   1      130.62      120.81      8.72 o 
  -3   4   1      813.80      860.69     18.70 o 
  -2   4   1       41.65       62.28      8.02 o 
  -1   4   1     4888.69     5461.68     74.43 o 
   0   4   1     3487.43     3381.97     52.40 o 
   1   4   1      115.00      163.10      8.83 o 
   2   4   1       63.18       84.68      8.27 o 
   3   4   1     2733.12     2691.25     43.42 o 
   4   4   1      417.01      404.90     16.59 o 
   5   4   1       98.95       82.41     14.83 o 
   6   4   1      531.57      535.73     33.48 o 
   7   4   1      396.14      413.38     33.26 o 
   8   4   1       62.86       28.78     15.57 o 
  -9   5   1      768.02      790.06     42.61 o 
  -8   5   1     1263.29     1376.65     50.12 o 
  -7   5   1      609.41      641.06     40.21 o 
  -6   5   1     1389.60     1373.84     37.03 o 
  -5   5   1     3498.76     3591.83     54.79 o 
  -4   5   1     2428.76     2531.46     40.79 o 
  -3   5   1      380.76      347.76     12.14 o 
  -2   5   1     1385.50     1343.70     24.63 o 
  -1   5   1     2597.06     2470.09     37.08 o 
   0   5   1       81.52       81.52      7.41 o 
   1   5   1     5076.15     5198.61     88.36 o 
   2   5   1     3957.21     3974.77     57.24 o 
   3   5   1     1632.03     1539.66     35.56 o 
   4   5   1      443.96      451.97     21.60 o 
   5   5   1        4.82        1.30      8.02 o 
   6   5   1      421.35      502.43     34.00 o 
   7   5   1      617.66      600.11     39.58 o 
   8   5   1      400.25      363.09     56.79 o 
  -9   6   1      180.91      112.03     25.72 o 
  -8   6   1      261.26      185.43     35.74 o 
  -7   6   1      140.41      131.51     18.91 o 
  -6   6   1        0.42       12.59      9.99 o 
  -5   6   1      188.10      233.26     20.06 o 
  -4   6   1     2776.52     2810.79     64.41 o 
  -3   6   1      705.28      677.28     17.77 o 
  -2   6   1      477.87      529.64     15.55 o 
  -1   6   1     1997.90     2231.73     40.18 o 
   0   6   1     7562.66     7961.94    108.23 o 
   1   6   1     1412.77     1430.33     31.11 o 
   2   6   1      104.07      101.27      9.91 o 
   3   6   1      284.41      307.35     15.86 o 
   4   6   1      125.32      135.46     17.90 o 
   5   6   1     1207.44     1163.41     46.44 o 
   6   6   1      391.98      429.49     39.73 o 
   7   6   1      141.54      146.23     23.70 o 
  -9   7   1      343.28      273.75     36.45 o 
  -8   7   1      554.94      544.44     43.78 o 
  -7   7   1      313.41      372.36     36.62 o 
  -6   7   1      510.76      536.83     51.39 o 
  -5   7   1     1095.80     1083.46     45.01 o 
  -4   7   1     2375.26     2470.87     62.51 o 
  -3   7   1     1809.53     1862.48     51.35 o 
  -2   7   1      355.56      396.62     17.75 o 
  -1   7   1     1519.27     1545.90     33.11 o 
   0   7   1     1837.45     1886.49     36.12 o 
   1   7   1      189.29      198.41     13.08 o 
   2   7   1      585.16      618.54     21.10 o 
   3   7   1     1056.95     1062.67     47.79 o 
   4   7   1      314.52      356.32     27.71 o 
   5   7   1       78.74       74.35     16.93 o 
   6   7   1        2.17        6.23     12.18 o 
   7   7   1      116.78      108.77     27.00 o 
  -9   8   1      286.87      296.93     40.09 o 
  -8   8   1      431.02      433.87     42.68 o 
  -7   8   1      364.82      391.40     39.47 o 
  -6   8   1       89.43      124.62     23.60 o 
  -5   8   1      260.73      231.50     29.23 o 
  -4   8   1      571.42      550.60     31.06 o 
  -3   8   1     2140.79     2195.46     59.53 o 
  -2   8   1      412.45      439.19     26.21 o 
  -1   8   1      419.04      470.93     26.40 o 
   0   8   1      229.95      256.96     21.22 o 
   1   8   1     3132.81     3150.92     54.13 o 
   2   8   1     1419.10     1276.21     76.01 o 
   3   8   1      201.50      234.39     23.00 o 
   4   8   1       19.20       20.06     12.53 o 
   5   8   1      123.90      111.98     20.07 o 
   6   8   1      306.12      334.02     37.65 o 
  -8   9   1      968.52      918.33     61.28 o 
  -7   9   1      900.49      938.86     78.66 o 
  -6   9   1      186.85      248.51     34.69 o 
  -5   9   1       62.96       53.19     26.66 o 
  -4   9   1      115.54      120.73     23.54 o 
  -3   9   1     1064.01     1100.10     53.86 o 
  -2   9   1      647.78      666.25     34.11 o 
  -1   9   1      391.70      354.01     25.32 o 
   0   9   1      244.59      226.15     21.17 o 
   1   9   1       70.73       60.49     14.01 o 
   2   9   1      110.90      116.98     17.55 o 
   3   9   1      739.36      723.44     38.19 o 
   4   9   1      407.44      457.59     50.32 o 
   5   9   1       24.16       20.25     15.19 o 
  -7  10   1      333.12      314.76     41.48 o 
  -6  10   1      207.57      217.74     39.53 o 
  -5  10   1      134.62      145.35     28.81 o 
  -4  10   1      548.11      506.28     44.20 o 
  -3  10   1     1295.43     1432.98     90.72 o 
  -2  10   1     1356.74     1377.31     62.56 o 
  -1  10   1      138.09      122.66     27.83 o 
   0  10   1       11.21        3.67     11.04 o 
   1  10   1      118.44      126.83     19.37 o 
   2  10   1     1035.13     1228.74     87.80 o 
   3  10   1      348.59      404.85     59.09 o 
   4  10   1       17.90       29.50     16.11 o 
  -6  11   1      273.55      295.80     41.62 o 
  -5  11   1       54.21       57.48     26.50 o 
  -4  11   1       55.63       57.47     28.45 o 
  -3  11   1      283.29      320.38     37.54 o 
  -2  11   1      205.30      208.32     31.54 o 
  -1  11   1       37.26       51.95     19.04 o 
   0  11   1      149.06      135.48     25.97 o 
   2  11   1        7.63       19.44     25.72 o 
   3  11   1        5.14       21.12     28.70 o 
  -5  12   1      158.59      174.89     46.59 o 
  -4  12   1      416.52      488.66     76.85 o 
  -3  12   1      434.82      484.87     46.07 o 
  -2  12   1      465.91      571.39     48.43 o 
  -1  12   1      330.24      335.24     38.30 o 
   2 -13   2      693.85      784.66     55.85 o 
   3 -13   2      160.07      161.23     31.59 o 
   4 -13   2       39.20       67.56     26.88 o 
  -2 -12   2       35.98       71.41     37.13 o 
  -1 -12   2       61.94       43.61     30.78 o 
   0 -12   2       76.23       41.53     30.52 o 
   1 -12   2      332.75      356.97     40.27 o 
   2 -12   2      149.97      217.81     32.87 o 
   3 -12   2      369.18      364.18     41.15 o 
   4 -12   2       79.74      112.94     33.73 o 
   5 -12   2        1.56        8.35     19.33 o 
   6 -12   2      311.79      292.04     57.99 o 
  -4 -11   2      178.82      186.16     49.25 o 
  -3 -11   2      346.83      372.13     61.69 o 
  -2 -11   2      594.15      511.89     65.38 o 
  -1 -11   2      188.04      194.91     45.10 o 
   0 -11   2      187.15      151.11     40.82 o 
   1 -11   2      134.98      175.26     22.42 o 
   2 -11   2      502.89      527.59     69.53 o 
   3 -11   2      972.52      995.64     45.62 o 
   4 -11   2       81.35      112.78     25.73 o 
   5 -11   2      254.70      292.80     38.03 o 
   6 -11   2      396.42      451.77     46.49 o 
   7 -11   2      142.62      199.96     49.70 o 
  -5 -10   2      285.85      283.51     31.98 o 
  -4 -10   2      635.84      594.79     47.81 o 
  -3 -10   2      153.17      140.74     39.33 o 
  -2 -10   2        4.26        0.00     18.27 o 
  -1 -10   2        0.75        0.00     17.95 o 
   0 -10   2      385.61      470.81     36.78 o 
   1 -10   2      453.62      411.53     28.58 o 
   2 -10   2      625.01      638.08     47.87 o 
   3 -10   2     1993.61     2005.63     62.06 o 
   4 -10   2      400.27      387.48     35.52 o 
   5 -10   2       28.91       11.79     12.40 o 
   6 -10   2      577.02      644.43     51.39 o 
   7 -10   2      362.76      386.36     42.70 o 
   8 -10   2      260.69      198.60     46.33 o 
  -6  -9   2       94.28       72.75     25.33 o 
  -5  -9   2        3.39        6.60     12.92 o 
  -4  -9   2       21.22       19.17     12.49 o 
  -3  -9   2      224.68      257.59     24.41 o 
  -2  -9   2     1425.75     1372.46     89.22 o 
  -1  -9   2      928.51      903.55     70.47 o 
   0  -9   2      135.12      166.42     18.33 o 
   1  -9   2       77.92       60.42     13.15 o 
   2  -9   2     1180.61     1228.43     44.01 o 
   3  -9   2     1357.48     1515.76     50.71 o 
   4  -9   2      102.03       98.39     29.23 o 
   5  -9   2      150.79      166.20     21.67 o 
   6  -9   2      589.80      598.47     53.25 o 
   7  -9   2      552.33      534.96     61.00 o 
   8  -9   2       88.61       81.72     23.52 o 
  -6  -8   2       28.40        7.00     14.50 o 
  -5  -8   2       66.82       19.84     12.53 o 
  -4  -8   2     3232.82     2996.28     77.67 o 
  -3  -8   2     3118.62     2830.38     89.10 o 
  -2  -8   2        0.94        4.33      8.11 o 
  -1  -8   2       52.90       49.00      8.38 o 
   0  -8   2      118.94       94.46     13.59 o 
   1  -8   2     1260.84     1360.94     56.06 o 
   2  -8   2     1439.68     1502.33     72.81 o 
   3  -8   2     1760.62     2027.19     56.67 o 
   4  -8   2     1290.98     1318.50     45.63 o 
   5  -8   2      221.70      232.71     22.76 o 
   6  -8   2      277.07      236.61     26.52 o 
   7  -8   2     1533.72     1462.79     54.54 o 
   8  -8   2     1345.00     1321.02     54.46 o 
   9  -8   2      136.27      121.24     28.55 o 
  -7  -7   2        0.72        0.00     13.37 o 
  -6  -7   2       34.26       42.65     25.26 o 
  -5  -7   2     1562.28     1469.34     53.73 o 
  -4  -7   2     1072.31     1051.35    107.53 o 
  -3  -7   2      211.09      165.53     24.26 o 
  -2  -7   2      744.31      741.65     24.53 o 
  -1  -7   2     1600.21     1604.83     33.06 o 
   0  -7   2      964.44      938.62     24.45 o 
   1  -7   2      139.31      136.55     10.27 o 
   2  -7   2       36.17       35.99      9.41 o 
   3  -7   2     2990.02     3056.20     69.19 o 
   4  -7   2      680.85      732.59     31.67 o 
   5  -7   2      142.02      109.16     16.37 o 
   6  -7   2        0.44        0.00      9.26 o 
   7  -7   2      482.87      512.47     37.56 o 
   8  -7   2     1016.48     1003.25     56.23 o 
   9  -7   2      445.31      444.91     35.88 o 
  -8  -6   2      320.62      291.39     56.96 o 
  -7  -6   2      295.48      324.71     59.60 o 
  -6  -6   2      180.19      168.04     23.16 o 
  -5  -6   2      377.34      406.83     35.60 o 
  -4  -6   2     1509.69     1267.40     73.22 o 
  -3  -6   2     3879.95     3816.05     98.03 o 
  -2  -6   2     1436.35     1534.01     33.13 o 
  -1  -6   2      109.71      138.74     10.52 o 
   0  -6   2      543.65      558.29     15.49 o 
   1  -6   2     2383.95     2224.10     39.49 o 
   2  -6   2     2666.31     2457.96     66.70 o 
   3  -6   2     5405.48     5505.60     99.86 o 
   4  -6   2     2814.92     2947.62     67.32 o 
   5  -6   2      435.04      413.96     25.49 o 
   6  -6   2     1338.35     1370.93     53.72 o 
   7  -6   2      688.84      713.36     36.97 o 
   8  -6   2      646.87      699.33     39.44 o 
   9  -6   2      805.04      857.85     55.35 o 
  -8  -5   2      209.47      230.25     29.55 o 
  -7  -5   2       97.48       79.79     22.14 o 
  -6  -5   2       62.46       72.11     15.76 o 
  -5  -5   2       75.71       94.37     15.61 o 
  -4  -5   2      626.80      665.72     30.30 o 
  -3  -5   2     1818.94     1752.77     36.92 o 
  -2  -5   2      602.53      562.81     15.63 o 
  -1  -5   2      236.50      205.83     10.74 o 
   0  -5   2      808.94      681.35     18.18 o 
   1  -5   2        1.11        0.00      2.73 o 
   2  -5   2       14.91       18.36      6.48 o 
   3  -5   2      717.79      700.94     17.84 o 
   4  -5   2      487.01      435.16     13.72 o 
   5  -5   2      818.99      802.61     31.23 o 
   6  -5   2        2.18        0.00      7.52 o 
   7  -5   2      214.11      180.94     20.64 o 
   8  -5   2      274.02      207.30     29.20 o 
   9  -5   2      305.18      345.03     31.11 o 
  -8  -4   2      489.68      514.73     38.80 o 
  -7  -4   2      667.76      696.20     45.19 o 
  -6  -4   2      682.78      691.38     36.41 o 
  -5  -4   2       23.50        2.60      7.63 o 
  -4  -4   2     2173.12     2207.83     77.38 o 
  -3  -4   2    10774.39    10552.68    136.43 o 
  -2  -4   2     5856.40     5744.11     79.44 o 
  -1  -4   2     3724.32     4097.57     71.57 o 
   0  -4   2        6.66        5.10      4.11 o 
   1  -4   2      116.40       72.77     11.77 o 
   2  -4   2     7763.08     7223.97    112.55 o 
   3  -4   2    12770.12    12709.93    177.97 o 
   4  -4   2     6081.24     6080.10    130.51 o 
   5  -4   2     2852.65     2772.96     45.39 o 
   6  -4   2      495.88      475.08     21.40 o 
   7  -4   2        2.27        0.00      5.93 o 
   8  -4   2     1032.95     1155.49     46.20 o 
   9  -4   2     1558.26     1617.56    107.40 o 
  -9  -3   2        3.21        0.00     13.09 o 
  -8  -3   2       11.38       10.06     12.01 o 
  -7  -3   2      817.74      870.72     45.17 o 
  -6  -3   2      150.83      174.84     20.19 o 
  -5  -3   2     1418.97     1431.74     45.57 o 
  -4  -3   2      125.76      156.16     20.15 o 
  -3  -3   2      442.83      481.25     20.42 o 
  -2  -3   2     1892.12     1880.86     32.31 o 
  -1  -3   2     2718.33     2887.84     42.00 o 
   0  -3   2      674.94      607.57     15.89 o 
   1  -3   2      362.83      418.40     23.32 o 
   2  -3   2      408.64      392.96     15.77 o 
   3  -3   2      853.27      882.73     21.27 o 
   4  -3   2      620.74      627.16     17.92 o 
   5  -3   2      116.57      126.80     10.05 o 
   6  -3   2       33.58       29.85      7.00 o 
   7  -3   2       79.66       82.15     10.94 o 
   8  -3   2        2.59        0.00      8.07 o 
   9  -3   2       14.19        0.00     11.38 o 
  -9  -2   2      264.70      284.37     31.94 o 
  -8  -2   2     1062.01     1067.99     47.78 o 
  -7  -2   2     1770.32     1897.37     60.56 o 
  -6  -2   2     1584.35     1711.82     52.76 o 
  -5  -2   2       80.82       71.43     10.27 o 
  -4  -2   2     2491.14     2506.08     45.09 o 
  -3  -2   2    17018.26    17063.30    203.52 o 
  -2  -2   2    16369.48    15857.68    186.01 o 
  -1  -2   2    16238.24    16498.06    221.46 o 
   0  -2   2     9669.31     9788.50    133.34 o 
   1  -2   2      449.07      511.28     12.71 o 
   2  -2   2    23343.76    22608.06    478.87 o 
   3  -2   2     6061.88     5738.81     68.97 o 
   4  -2   2     2674.71     2524.04     39.86 o 
   6  -2   2     2653.64     2660.06     70.37 o 
   7  -2   2     1710.53     1788.06     40.46 o 
   8  -2   2      446.36      386.69     56.37 o 
   9  -2   2       83.59       88.21     28.05 o 
  -9  -1   2       79.63      124.40     21.13 o 
  -8  -1   2       31.96       34.32     13.13 o 
  -7  -1   2       11.44        8.58     10.27 o 
  -6  -1   2      608.72      601.47     31.22 o 
  -5  -1   2       18.88       10.48      4.53 o 
  -4  -1   2      942.53      934.98     20.35 o 
  -3  -1   2       10.87       13.01      3.89 o 
  -2  -1   2     1974.38     1926.49     30.19 o 
  -1  -1   2        3.71        0.88      3.00 o 
   0  -1   2      904.38     1024.42     38.33 o 
   1  -1   2        3.49        2.34      3.15 o 
   2  -1   2     7814.22     7970.05     98.64 o 
   3  -1   2       97.64      108.72     10.12 o 
   4  -1   2     1205.11     1264.03     25.92 o 
   5  -1   2      780.53      759.06     21.54 o 
   6  -1   2        2.26        5.34      5.06 o 
   7  -1   2     1046.46     1081.97     34.04 o 
   8  -1   2       20.18       14.86     11.90 o 
   9  -1   2      127.20      107.92     27.93 o 
  -9   0   2      510.53      574.56     46.21 o 
  -8   0   2      300.02      347.50     44.44 o 
  -7   0   2     1193.49     1339.13     47.22 o 
  -6   0   2     3258.44     3309.30     53.74 o 
  -5   0   2     4102.99     4200.54     59.76 o 
  -4   0   2     1890.07     1893.42     31.79 o 
  -3   0   2     2677.43     2689.21     42.76 o 
  -2   0   2    25003.18    25267.43    326.80 o 
  -1   0   2    16428.96    16628.57    272.39 o 
   0   0   2     6998.91     6943.93     94.96 o 
   1   0   2     3502.22     3427.44     53.17 o 
   2   0   2       97.55      177.45      9.41 o 
   3   0   2    11931.99    10883.51    193.96 o 
   4   0   2     7232.14     6809.30    111.66 o 
   5   0   2      373.10      356.59     15.59 o 
   6   0   2      842.42      829.85     27.54 o 
   7   0   2      569.89      607.21     23.96 o 
   8   0   2      908.43      970.09     44.14 o 
   9   0   2      620.65      666.77     42.59 o 
 -10   1   2        0.76        6.19     15.08 o 
  -9   1   2       57.47       35.95     22.47 o 
  -8   1   2      683.62      697.60     37.85 o 
  -7   1   2        0.17        5.53      8.38 o 
  -6   1   2      658.05      669.90     21.23 o 
  -5   1   2       70.82       67.98      7.83 o 
  -4   1   2      563.88      547.18     15.48 o 
  -3   1   2     2130.29     2229.53     39.67 o 
  -2   1   2      320.00      332.54     11.78 o 
  -1   1   2      538.70      548.01     12.91 o 
   0   1   2      370.03      407.09     10.45 o 
   1   1   2      285.38      293.93     10.91 o 
   3   1   2       14.27       20.38      4.31 o 
   4   1   2     2944.45     3039.18     46.97 o 
   5   1   2        6.94        3.10      5.03 o 
   6   1   2      115.66      123.26     12.05 o 
   7   1   2       88.92       86.55     15.99 o 
   8   1   2      150.19      165.04     22.91 o 
   9   1   2      204.32      159.84     25.06 o 
 -10   2   2      196.88      189.46     26.65 o 
  -9   2   2      427.30      423.21     32.74 o 
  -8   2   2     1567.78     1533.76     52.85 o 
  -7   2   2     1113.61     1269.80     32.81 o 
  -6   2   2     1019.15      951.52     25.76 o 
  -5   2   2      298.02      226.78     13.39 o 
  -4   2   2     7396.44     6748.93     82.50 o 
  -3   2   2    11931.40    12205.35    171.91 o 
  -2   2   2     3112.22     2970.52     38.40 o 
  -1   2   2    65249.01    64016.71    709.16 o 
   0   2   2     4054.45     3997.04     53.47 o 
   1   2   2      770.15      748.74     15.74 o 
   2   2   2     1766.23     1709.29     31.48 o 
   3   2   2     1355.98     1119.82     23.67 o 
   4   2   2     6187.64     5880.73     77.58 o 
   5   2   2     1876.04     1783.66     36.65 o 
   6   2   2      265.80      262.69     28.78 o 
   7   2   2      343.12      346.15     28.86 o 
   8   2   2      450.83      496.49     36.30 o 
   9   2   2       80.92       90.37     21.63 o 
 -10   3   2       10.30        0.00     26.89 o 
  -9   3   2       41.34       30.55     14.59 o 
  -8   3   2      577.30      589.57     25.41 o 
  -7   3   2      874.99      821.24     34.38 o 
  -6   3   2       29.90       19.68      8.60 o 
  -5   3   2       82.53       56.22      8.03 o 
  -4   3   2       30.25       20.29      4.88 o 
  -3   3   2     6597.99     6902.94     81.40 o 
  -2   3   2      579.08      521.41     18.19 o 
  -1   3   2     9868.64    10571.46    147.61 o 
   0   3   2      330.07      368.46     19.41 o 
   1   3   2       78.73       81.68      6.86 o 
   2   3   2     1310.86     1325.48     25.48 o 
   3   3   2      350.32      372.84     14.20 o 
   4   3   2      308.97      330.64     15.01 o 
   5   3   2      472.06      496.76     19.45 o 
   6   3   2        0.14        0.00      8.26 o 
   7   3   2      229.75      207.43     24.47 o 
   8   3   2       63.07       64.11     18.44 o 
  -9   4   2      333.76      318.99     50.74 o 
  -8   4   2     1851.90     1824.02     43.07 o 
  -7   4   2     1792.48     1942.11     46.38 o 
  -6   4   2      985.60     1067.46     27.85 o 
  -5   4   2     2079.93     2106.07     38.43 o 
  -4   4   2     1004.69      876.36     21.09 o 
  -3   4   2     3515.89     3446.88     48.36 o 
  -2   4   2     6896.89     7291.96     84.85 o 
  -1   4   2    10164.50    10268.36    113.64 o 
   0   4   2     2513.95     2428.07     36.55 o 
   1   4   2     1071.63      986.80     21.52 o 
   2   4   2     1179.42     1187.45     25.31 o 
   3   4   2      426.51      388.55     15.63 o 
   4   4   2     4018.49     4041.11     68.57 o 
   5   4   2     1094.38     1064.42     64.34 o 
   6   4   2      103.08       72.65     15.17 o 
   7   4   2      356.95      326.98     38.33 o 
   8   4   2      239.65      229.24     29.10 o 
  -9   5   2        7.56       14.12     16.65 o 
  -8   5   2      538.09      495.76     31.80 o 
  -7   5   2     1549.69     1702.90     53.19 o 
  -6   5   2      396.81      439.07     26.25 o 
  -5   5   2       48.38       40.76      7.16 o 
  -4   5   2       45.61       55.00      7.09 o 
  -3   5   2     1214.45     1150.37     24.17 o 
  -2   5   2     3321.16     3689.49     50.96 o 
  -1   5   2     1309.03     1544.19     28.04 o 
   0   5   2      336.23      362.82     13.33 o 
   1   5   2       74.57       50.12      6.82 o 
   2   5   2      682.23      671.61     19.97 o 
   3   5   2       28.93       38.88      9.56 o 
   4   5   2       22.21       18.20      6.58 o 
   5   5   2      331.60      357.21     27.18 o 
   6   5   2       98.35      111.03     21.80 o 
   7   5   2      131.69      114.97     21.53 o 
   8   5   2      101.70       69.20     33.63 o 
  -9   6   2       15.88       14.71     17.02 o 
  -8   6   2      988.07      934.61    134.61 o 
  -7   6   2     1224.47     1301.79    107.30 o 
  -6   6   2      917.41      903.87     36.75 o 
  -5   6   2     1105.58     1035.00     37.51 o 
  -4   6   2     1535.11     1564.40     51.31 o 
  -3   6   2     3333.30     3308.25     49.50 o 
  -2   6   2      599.08      556.77     20.63 o 
  -1   6   2     1399.97     1416.50     28.33 o 
   0   6   2     4543.22     4815.77     66.28 o 
   1   6   2     3574.94     3611.86     85.32 o 
   2   6   2      169.01      138.92     11.50 o 
   3   6   2        0.96        4.38      5.62 o 
   4   6   2      582.63      600.18     32.78 o 
   5   6   2      618.89      574.66     34.65 o 
   6   6   2      325.40      330.82     30.74 o 
   7   6   2        4.16       14.11     15.86 o 
  -9   7   2        2.05       10.89     18.00 o 
  -8   7   2      105.32       94.96     36.67 o 
  -7   7   2     1831.97     1744.62    116.02 o 
  -6   7   2     1007.20      990.61     55.69 o 
  -5   7   2      891.93      983.96     49.55 o 
  -4   7   2        0.59        2.40      7.50 o 
  -3   7   2      137.64      135.46     31.61 o 
  -2   7   2     2784.21     2732.17     69.83 o 
  -1   7   2      553.11      520.49     18.27 o 
   0   7   2      559.77      595.11     21.36 o 
   1   7   2      535.00      567.17     37.76 o 
   2   7   2     1568.92     1646.45     36.64 o 
   3   7   2      354.22      370.20     18.94 o 
   4   7   2      120.21       85.29     16.55 o 
   5   7   2       52.06       31.43     15.03 o 
   6   7   2      632.47      573.44     39.51 o 
  -8   8   2       13.65       12.88     20.83 o 
  -7   8   2      480.37      479.94     43.15 o 
  -6   8   2     1339.57     1292.98     62.02 o 
  -5   8   2     1466.78     1421.11     63.00 o 
  -4   8   2        0.77        4.20     15.26 o 
  -3   8   2      381.53      372.30     32.80 o 
  -2   8   2     1830.10     1978.20     55.13 o 
  -1   8   2     1731.02     1856.33     87.80 o 
   0   8   2      483.45      497.50     19.82 o 
   1   8   2      477.90      465.25     26.15 o 
   2   8   2      736.25      756.44     33.12 o 
   3   8   2      134.83      107.20     17.74 o 
   4   8   2      248.41      268.90     31.33 o 
   5   8   2      760.31      696.83     42.04 o 
   6   8   2        0.68        6.71     14.98 o 
  -8   9   2      114.47      186.28     71.66 o 
  -7   9   2       72.63       51.32     20.15 o 
  -6   9   2      971.83      975.14    106.01 o 
  -5   9   2     1187.83     1052.00     57.12 o 
  -4   9   2      303.42      371.45     37.32 o 
  -3   9   2       27.86       53.46     23.85 o 
  -2   9   2      801.80      912.56     48.16 o 
  -1   9   2     1102.71     1069.15     40.83 o 
   0   9   2      318.58      331.41     24.82 o 
   1   9   2        7.11        3.37      8.66 o 
   2   9   2      604.75      696.91     34.75 o 
   3   9   2     1939.86     2103.44     64.66 o 
   4   9   2      156.71      135.98     21.70 o 
   5   9   2        7.09        4.23     14.27 o 
  -7  10   2      187.27      172.00     31.97 o 
  -6  10   2      366.87      300.45     76.75 o 
  -5  10   2       75.69       87.12     24.71 o 
  -4  10   2        2.17       23.72     22.68 o 
  -3  10   2      177.36      124.21     33.37 o 
  -2  10   2      440.13      431.27     54.59 o 
  -1  10   2       94.10       68.44     20.23 o 
   0  10   2      201.70      202.40     27.91 o 
   1  10   2      386.75      426.43     53.13 o 
   2  10   2      243.54      185.12     41.79 o 
   3  10   2       39.20       52.94     31.10 o 
   4  10   2       19.51       27.07     15.92 o 
  -6  11   2      187.22      178.75     50.93 o 
  -5  11   2      536.77      504.18     67.71 o 
  -4  11   2      562.13      611.49     50.31 o 
  -3  11   2      278.34      311.22     37.74 o 
  -2  11   2      503.79      519.29     43.99 o 
  -1  11   2      621.05      661.35     47.68 o 
   0  11   2      284.41      342.14     35.47 o 
  -5  12   2      527.51      565.87     76.33 o 
  -4  12   2        0.23        3.44     18.39 o 
  -3  12   2       57.52        9.01     25.92 o 
  -2  12   2       47.52       58.06     22.79 o 
  -1  12   2      257.06      244.34     35.45 o 
   0  12   2       85.43      167.50     42.31 o 
   0 -13   3      223.71      208.84     52.03 o 
   1 -13   3      139.61       98.56     43.28 o 
   2 -13   3       47.06       30.26     21.98 o 
   3 -13   3       38.21        9.46     25.14 o 
   4 -13   3       16.94       19.91     28.38 o 
  -2 -12   3       77.68       72.12     37.39 o 
  -1 -12   3      945.43     1019.12     92.14 o 
   0 -12   3      365.26      450.66     65.77 o 
   1 -12   3      154.11       96.68     36.67 o 
   2 -12   3      616.86      624.42     48.48 o 
   3 -12   3      266.45      310.18     31.05 o 
   4 -12   3      203.57      257.88     36.52 o 
   5 -12   3      328.96      324.65     42.07 o 
   6 -12   3      123.04      110.15     38.49 o 
  -4 -11   3       69.26       52.16     32.85 o 
  -3 -11   3      211.19      176.51     48.34 o 
  -2 -11   3       89.10       53.33     31.23 o 
  -1 -11   3      131.15      162.06     42.90 o 
   0 -11   3      375.28      366.55     55.60 o 
   1 -11   3      179.30      127.90     20.05 o 
   2 -11   3      297.90      371.58     35.69 o 
   3 -11   3     1123.01     1094.17     46.71 o 
   4 -11   3      509.27      591.39     93.27 o 
   5 -11   3      137.13       93.84     20.05 o 
   6 -11   3        2.24        0.24     18.65 o 
   7 -11   3       43.08        0.00     25.72 o 
  -5 -10   3       90.56       94.00     30.89 o 
  -4 -10   3      161.74      133.68     41.47 o 
  -3 -10   3      127.41       90.07     33.69 o 
  -2 -10   3      484.30      507.55     62.46 o 
  -1 -10   3      640.49      567.88     62.72 o 
   0 -10   3      623.01      657.22     33.57 o 
   1 -10   3      352.70      377.96     27.16 o 
   2 -10   3      314.75      324.46     26.48 o 
   3 -10   3     1089.82     1161.95     46.52 o 
   4 -10   3      829.12      890.13     41.70 o 
   5 -10   3      483.74      528.16     38.81 o 
   6 -10   3      143.19      140.19     38.97 o 
   7 -10   3      261.22      260.86     36.38 o 
   8 -10   3      197.34       93.31     37.39 o 
  -6  -9   3       51.99       41.79     31.82 o 
  -5  -9   3       20.12        7.22     17.10 o 
  -4  -9   3      149.98      174.96     28.63 o 
  -3  -9   3     1378.91     1446.08     50.13 o 
  -2  -9   3     1118.13     1303.58     88.64 o 
  -1  -9   3      113.34       67.78     27.21 o 
   0  -9   3       81.37       75.78     13.96 o 
   1  -9   3     1696.48     1676.07     52.85 o 
   2  -9   3     1220.87     1168.96     47.32 o 
   3  -9   3     1338.26     1374.38     47.73 o 
   4  -9   3     2383.91     2376.17     88.33 o 
   5  -9   3      159.00      117.49     19.35 o 
   6  -9   3       59.07       69.25     15.71 o 
   7  -9   3      133.94      162.20     24.05 o 
   8  -9   3      398.37      393.18     35.08 o 
  -6  -8   3      104.29      100.38     23.78 o 
  -5  -8   3      395.59      429.82     33.17 o 
  -4  -8   3      737.49      798.17     38.16 o 
  -3  -8   3       10.38        7.28      9.30 o 
  -2  -8   3      291.30      260.25     20.39 o 
  -1  -8   3     1183.13     1151.41     31.20 o 
   0  -8   3     2961.66     3068.27     67.49 o 
   1  -8   3     1716.88     1815.06     50.09 o 
   2  -8   3      218.09      226.54     20.88 o 
   3  -8   3     1106.72     1101.27     40.35 o 
   4  -8   3     1519.26     1526.44     56.21 o 
   5  -8   3      520.64      555.31     40.46 o 
   6  -8   3      266.19      305.54     32.58 o 
   7  -8   3       11.93        9.55     11.68 o 
   8  -8   3      141.56      141.46     27.92 o 
   9  -8   3      390.58      388.49     36.14 o 
  -7  -7   3      394.19      441.43     47.26 o 
  -6  -7   3      718.45      744.75     70.23 o 
  -5  -7   3      676.80      557.31     38.73 o 
  -4  -7   3      335.99      368.41     32.56 o 
  -3  -7   3     1284.38     1309.02     53.38 o 
  -2  -7   3     4197.05     4249.11     83.97 o 
  -1  -7   3     2795.66     2740.89     49.16 o 
   0  -7   3      514.22      479.16     23.07 o 
   1  -7   3      608.00      619.77     44.67 o 
   2  -7   3     2472.24     2625.70     61.11 o 
   3  -7   3     1763.55     1728.17     48.88 o 
   4  -7   3     1664.06     1604.78     85.59 o 
   5  -7   3     1350.75     1341.38     48.54 o 
   6  -7   3      777.23      763.77     37.51 o 
   7  -7   3      533.96      486.91     35.69 o 
   8  -7   3      337.93      334.39     37.73 o 
   9  -7   3      675.92      733.79     59.92 o 
  -8  -6   3        4.34        0.00     22.81 o 
  -7  -6   3       25.30       45.89     18.92 o 
  -6  -6   3        1.36        8.14     11.43 o 
  -5  -6   3      259.63      257.16     28.32 o 
  -4  -6   3     1155.09     1228.74     43.20 o 
  -3  -6   3      842.05      921.64     37.06 o 
  -2  -6   3      416.60      435.97     14.91 o 
  -1  -6   3      144.23      169.43     10.82 o 
   0  -6   3       75.73      107.86      7.51 o 
   1  -6   3     3785.32     3569.65     54.89 o 
   2  -6   3     3111.04     3338.42     68.25 o 
   3  -6   3        7.47        3.52      6.26 o 
   4  -6   3      675.85      685.88     34.91 o 
   5  -6   3     1606.38     1546.44     71.19 o 
   6  -6   3       33.81       28.02     11.19 o 
   7  -6   3       76.31       62.41     15.02 o 
   8  -6   3       70.30       51.72     15.43 o 
   9  -6   3       98.22      132.68     22.86 o 
  -8  -5   3      120.04      116.28     25.03 o 
  -7  -5   3      276.29      274.12     29.11 o 
  -6  -5   3     1064.92     1123.88     57.93 o 
  -5  -5   3     1103.39     1087.07     41.98 o 
  -4  -5   3      955.10     1043.17     38.08 o 
  -3  -5   3     2785.83     2884.48     93.48 o 
  -2  -5   3     2859.16     2840.52     41.24 o 
  -1  -5   3    11658.01    11748.86    144.48 o 
   0  -5   3     8434.98     8769.67    111.41 o 
   1  -5   3      280.63      265.19      9.56 o 
   2  -5   3      521.09      458.66     28.75 o 
   3  -5   3     8339.51     8410.00    110.79 o 
   4  -5   3     6276.80     6246.88     90.34 o 
   5  -5   3     2039.41     1966.23     53.43 o 
   6  -5   3      603.30      591.63     39.03 o 
   7  -5   3       26.81       20.02     10.95 o 
   8  -5   3      426.82      455.79     42.74 o 
   9  -5   3      778.18      828.14     44.50 o 
  -8  -4   3        3.57        1.73     12.11 o 
  -7  -4   3        7.06       18.13     11.60 o 
  -6  -4   3      502.53      582.43     34.31 o 
  -5  -4   3      492.11      462.97     28.82 o 
  -4  -4   3      334.92      396.56     27.81 o 
  -3  -4   3      111.70      119.71     14.49 o 
  -2  -4   3     1819.61     1849.20     36.09 o 
  -1  -4   3     2561.31     2794.43     43.00 o 
   0  -4   3        3.64        0.00      2.60 o 
   1  -4   3     1214.90     1131.85     28.82 o 
   2  -4   3       78.73       78.15     10.37 o 
   3  -4   3      198.52      213.79     11.70 o 
   4  -4   3      570.82      577.56     16.12 o 
   5  -4   3      488.97      528.34     25.81 o 
   6  -4   3      497.00      492.02     22.09 o 
   7  -4   3       43.99       31.88      9.41 o 
   8  -4   3       77.90      100.38     17.02 o 
   9  -4   3        2.72        7.54     13.21 o 
  -9  -3   3      251.63      185.63     32.27 o 
  -8  -3   3      520.88      570.05     39.06 o 
  -7  -3   3      690.49      724.46     39.59 o 
  -6  -3   3      637.39      734.72     35.28 o 
  -5  -3   3     2590.37     2725.43     86.94 o 
  -4  -3   3       38.59       26.43      5.69 o 
  -3  -3   3     2343.08     2473.64     64.03 o 
  -2  -3   3    24899.82    25816.83    297.60 o 
  -1  -3   3    18864.52    18045.51    208.68 o 
   0  -3   3     7914.56     7967.79    113.47 o 
   1  -3   3        5.07       11.64      2.76 o 
   2  -3   3      733.58      740.64     17.07 o 
   3  -3   3     8092.56     7767.89     89.56 o 
   4  -3   3     7871.77     7555.32     91.36 o 
   5  -3   3     4197.05     4282.82     73.98 o 
   6  -3   3     2514.03     2478.11     57.90 o 
   7  -3   3      304.38      298.79     17.76 o 
   8  -3   3       19.11        9.71      8.04 o 
   9  -3   3      534.29      604.02     37.67 o 
  -9  -2   3       97.03       59.33     17.59 o 
  -8  -2   3       46.92       88.85     18.35 o 
  -7  -2   3      244.60      288.17     26.14 o 
  -6  -2   3       23.64       25.20     10.08 o 
  -5  -2   3      213.70      205.23     18.54 o 
  -4  -2   3       44.62       59.01      7.33 o 
  -3  -2   3       26.24       31.19      5.84 o 
  -2  -2   3        4.10        2.49      4.27 o 
  -1  -2   3      128.35      143.00      9.76 o 
   0  -2   3      403.36      410.41     11.99 o 
   1  -2   3       22.28       24.34      3.68 o 
   2  -2   3     2410.46     2438.47     49.60 o 
   3  -2   3      819.09      793.52     21.20 o 
   4  -2   3       79.08       80.41      7.70 o 
   5  -2   3      650.82      633.14     26.50 o 
   6  -2   3      294.44      311.64     16.43 o 
   7  -2   3        0.78        0.17      6.46 o 
   8  -2   3      190.18      179.66     16.41 o 
   9  -2   3      151.12      146.37     24.74 o 
  -9  -1   3      576.40      589.58     40.66 o 
  -8  -1   3      247.69      225.31     24.93 o 
  -7  -1   3      582.63      566.44     32.89 o 
  -6  -1   3     2913.97     2875.70     70.29 o 
  -5  -1   3     4775.00     4904.70     66.20 o 
  -4  -1   3     5080.18     5208.85     65.59 o 
  -3  -1   3     2279.93     2582.30     42.24 o 
  -2  -1   3     1849.88     1863.82     29.52 o 
  -1  -1   3     7789.09     7842.61    130.90 o 
   0  -1   3    11110.33    11014.68    576.78 o 
   1  -1   3    13412.81    13404.21    181.86 o 
   2  -1   3      663.36      731.87     16.91 o 
   3  -1   3     2974.71     2948.62     42.12 o 
   4  -1   3     7978.41     7802.33     94.79 o 
   5  -1   3     3932.31     3830.45     58.24 o 
   6  -1   3     1426.96     1355.00     32.76 o 
   7  -1   3      988.45      905.02     38.56 o 
   8  -1   3     1181.69     1277.36     53.19 o 
   9  -1   3      164.77      177.34     24.96 o 
  -9   0   3       33.69       12.51     13.30 o 
  -8   0   3        4.70        8.41     10.71 o 
  -7   0   3      612.02      667.95     34.71 o 
  -6   0   3      571.18      601.12     37.97 o 
  -5   0   3     1292.24     1356.95     32.03 o 
  -4   0   3      450.35      450.64     21.84 o 
  -3   0   3     2562.45     2636.89     48.19 o 
  -2   0   3      342.16      377.64     11.18 o 
  -1   0   3     1483.91     1571.13     27.50 o 
   0   0   3      358.21      385.41     10.83 o 
   1   0   3       11.29        6.27      3.55 o 
   2   0   3    19531.51    19828.54    204.83 o 
   3   0   3      539.26      611.18     20.37 o 
   4   0   3     1517.60     1760.55     37.51 o 
   5   0   3      291.30      281.30     19.79 o 
   6   0   3       95.51       78.01     10.08 o 
   7   0   3       75.09       69.79     10.94 o 
   8   0   3       50.82       83.04     17.64 o 
   9   0   3      286.27      270.74     29.86 o 
 -10   1   3      423.50      417.74     37.01 o 
  -9   1   3      500.72      492.55     35.57 o 
  -8   1   3      467.57      555.17     34.35 o 
  -7   1   3      756.44      766.34     34.69 o 
  -6   1   3      931.63      948.60     29.60 o 
  -5   1   3     2136.90     2179.35     38.08 o 
  -4   1   3     6301.65     6286.74     85.62 o 
  -3   1   3     7227.17     7177.97     82.72 o 
  -1   1   3    15213.42    15742.66    319.74 o 
   0   1   3    21928.91    21776.23    288.59 o 
   1   1   3     2476.73     2441.05     33.35 o 
   2   1   3      676.76      738.95     25.94 o 
   3   1   3      407.69      368.95     14.41 o 
   4   1   3     8443.38     7840.67    128.04 o 
   5   1   3     7227.48     7349.24    104.68 o 
   6   1   3      915.30      886.93     41.31 o 
   7   1   3       10.64       12.20     10.14 o 
   8   1   3       79.77      114.66     28.18 o 
   9   1   3      783.96      726.26    121.40 o 
 -10   2   3       25.35       18.33     16.54 o 
  -9   2   3       30.69       11.11     13.05 o 
  -8   2   3        0.05        0.00      9.20 o 
  -7   2   3      375.91      442.13     20.14 o 
  -6   2   3      772.19      722.71     40.13 o 
  -5   2   3      331.20      387.69     23.71 o 
  -4   2   3        0.51        0.00      3.09 o 
  -3   2   3      170.37      190.67      8.75 o 
  -1   2   3     3684.76     3501.45    123.42 o 
   0   2   3        4.08        6.11      2.99 o 
   1   2   3       11.19       26.12      4.78 o 
   2   2   3     1996.69     1966.08     32.21 o 
   3   2   3     2484.47     2310.43     51.50 o 
   4   2   3      414.12      399.67     19.83 o 
   5   2   3      765.62      746.55     23.17 o 
   6   2   3      150.12      131.56     14.05 o 
   7   2   3      273.45      250.42     25.63 o 
   8   2   3       33.32       16.56     16.94 o 
   9   2   3      394.53      356.77     43.16 o 
 -10   3   3      523.86      508.91     63.05 o 
  -9   3   3      376.85      474.94     43.22 o 
  -8   3   3      448.30      476.75     41.61 o 
  -7   3   3     1838.92     1764.51     43.39 o 
  -6   3   3     1619.16     1766.74     85.92 o 
  -5   3   3       43.01       23.92      5.72 o 
  -4   3   3      161.31      121.73      8.93 o 
  -3   3   3     7072.20     7393.38     87.05 o 
  -2   3   3    15379.55    16475.24    173.62 o 
  -1   3   3     3666.49     3972.62     50.30 o 
   0   3   3     3770.64     3671.17     48.00 o 
   1   3   3     5987.76     5514.80     68.36 o 
   2   3   3     1833.26     1733.32     60.73 o 
   3   3   3      428.67      368.20     18.18 o 
   4   3   3     1230.23     1233.93     30.75 o 
   5   3   3     3690.35     3695.23     67.43 o 
   6   3   3     1894.26     1830.01     72.35 o 
   7   3   3      343.27      351.88     38.14 o 
   8   3   3        7.34        0.75     12.34 o 
  -8   4   3       18.26        9.07      7.89 o 
  -7   4   3      237.99      234.39     15.85 o 
  -6   4   3     1348.67     1347.13     31.97 o 
  -5   4   3     1221.99     1268.79     29.19 o 
  -4   4   3       90.48       94.20      8.39 o 
  -3   4   3       59.22       72.58      6.95 o 
  -2   4   3     1432.91     1336.40     30.23 o 
  -1   4   3     2477.75     2340.40     42.05 o 
   0   4   3      460.60      371.11     27.60 o 
   1   4   3      119.15      113.67      8.56 o 
   3   4   3     2042.07     2057.32     38.72 o 
   4   4   3      460.51      500.74     19.64 o 
   5   4   3      134.63      127.45     12.57 o 
   6   4   3      259.39      304.11     27.35 o 
   7   4   3       27.54       13.78     12.03 o 
   8   4   3       40.21       19.41     15.63 o 
  -9   5   3      726.23      813.97     71.34 o 
  -8   5   3      700.77      800.15     48.23 o 
  -7   5   3      629.83      681.49     62.46 o 
  -6   5   3     1610.48     1689.13     36.83 o 
  -5   5   3      953.46      974.84     25.22 o 
  -4   5   3      261.82      270.54     13.90 o 
  -3   5   3     1119.80     1116.74     24.24 o 
  -2   5   3     1136.66     1057.89     26.28 o 
  -1   5   3     3095.06     3256.82     47.66 o 
   0   5   3     1538.06     1501.44     38.40 o 
   1   5   3     1812.65     1837.09     34.50 o 
   3   5   3      183.51      179.88     13.11 o 
   4   5   3      359.40      376.65     23.90 o 
   5   5   3     1549.99     1565.10     53.44 o 
   6   5   3      782.08      780.99     41.92 o 
   7   5   3      172.39      139.68     22.58 o 
  -9   6   3       10.60       13.09     17.95 o 
  -8   6   3       75.68       51.89     18.67 o 
  -7   6   3      536.75      564.12     88.54 o 
  -6   6   3      851.96      858.05    151.20 o 
  -5   6   3     1941.30     1851.23     66.84 o 
  -4   6   3      659.08      707.12     20.59 o 
  -3   6   3      249.49      224.75     12.12 o 
  -2   6   3     1022.16     1077.70     24.64 o 
  -1   6   3     7325.65     7666.49    105.58 o 
   0   6   3     3131.91     3172.49     50.13 o 
   1   6   3        5.35        2.21      5.00 o 
   2   6   3      233.17      209.18     35.13 o 
   3   6   3      649.95      608.47     22.45 o 
   4   6   3       37.60       49.67     16.12 o 
   5   6   3      308.57      320.98     29.35 o 
   6   6   3       98.22       47.69     16.19 o 
   7   6   3      192.76      221.93     36.46 o 
  -9   7   3      407.08      515.83     64.50 o 
  -8   7   3       48.78       85.99     23.69 o 
  -7   7   3       59.43       76.21     21.67 o 
  -6   7   3     1418.60     1425.73     62.86 o 
  -5   7   3     2644.17     2716.93     87.91 o 
  -4   7   3       71.85       48.84     14.96 o 
  -3   7   3       26.60       12.31     11.02 o 
  -2   7   3     1646.69     1722.80     34.43 o 
  -1   7   3     1501.01     1588.57     33.30 o 
   0   7   3     1167.05     1224.72     29.38 o 
   1   7   3     1232.08     1006.66     85.28 o 
   2   7   3     1173.80     1157.73     30.75 o 
   3   7   3        1.57        0.45      6.64 o 
   4   7   3      181.87      204.09     23.56 o 
   5   7   3      652.88      691.41     40.73 o 
   6   7   3      806.38      794.96     46.27 o 
  -8   8   3       66.18      138.67     32.30 o 
  -7   8   3       25.54       34.06     19.76 o 
  -6   8   3      415.65      382.76     38.28 o 
  -5   8   3     2926.58     2777.15     92.93 o 
  -4   8   3     2514.83     2683.10     88.97 o 
  -3   8   3       25.54       19.41     12.90 o 
  -2   8   3       42.33       14.38     27.83 o 
  -1   8   3     1458.83     1644.98     49.20 o 
   0   8   3     2125.03     2008.22     43.92 o 
   1   8   3     1165.49     1133.47     30.88 o 
   2   8   3       25.62       29.58      8.74 o 
   3   8   3      177.30      185.89     22.29 o 
   4   8   3      551.62      567.29     36.45 o 
   5   8   3      239.74      263.79     29.50 o 
   6   8   3      121.15       85.03     21.24 o 
  -8   9   3      209.11      309.50     41.20 o 
  -7   9   3        8.01       17.49     19.67 o 
  -6   9   3        9.89        0.00     15.09 o 
  -5   9   3      839.69      764.48     59.52 o 
  -4   9   3     1232.50     1113.53     79.18 o 
  -3   9   3       38.96       55.46     28.48 o 
  -2   9   3       32.41        8.22     13.83 o 
  -1   9   3      422.72      445.08     36.12 o 
   0   9   3      280.35      309.27     49.67 o 
   1   9   3      245.78      264.64     17.83 o 
   2   9   3      226.88      231.30     23.24 o 
   3   9   3      146.10      149.86     22.02 o 
   4   9   3       17.98       12.08     13.31 o 
   5   9   3        1.40       12.73     15.41 o 
  -7  10   3      135.83      203.02     40.30 o 
  -6  10   3       86.74       70.95     23.54 o 
  -5  10   3      398.67      323.53     54.56 o 
  -4  10   3     1476.73     1380.77     78.27 o 
  -3  10   3      684.78      640.38     47.07 o 
  -2  10   3        0.61        0.00     14.00 o 
  -1  10   3       57.96       53.81     36.87 o 
   0  10   3      807.48      889.83     79.25 o 
   1  10   3      586.70      675.10     45.13 o 
   3  10   3      163.89      164.91     58.64 o 
   4  10   3      113.59      112.37     22.77 o 
  -6  11   3        7.96        0.78     23.91 o 
  -5  11   3       28.96       17.52     18.97 o 
  -4  11   3       76.10       86.55     25.57 o 
  -3  11   3       92.67       87.94     29.61 o 
  -2  11   3       38.07        9.74     16.72 o 
  -1  11   3       20.08       15.88     15.99 o 
   0  11   3       73.71       94.25     52.16 o 
  -4  12   3      364.01      375.65     45.04 o 
  -3  12   3      435.44      399.14     44.53 o 
  -2  12   3      175.08      127.77     31.39 o 
  -1  12   3       24.77       48.71     22.23 o 
   0  12   3       92.63       86.87     53.39 o 
  -1 -13   4      114.21      109.38     43.93 o 
   0 -13   4      146.94      144.11     46.52 o 
   1 -13   4      388.72      457.85     68.88 o 
   2 -13   4      771.31      782.13     60.84 o 
   3 -13   4      319.08      382.99     50.57 o 
   4 -13   4      233.71      196.00     35.15 o 
  -2 -12   4      296.68      330.14     62.14 o 
  -1 -12   4      576.09      588.94     74.39 o 
   0 -12   4      172.71      207.02     49.57 o 
   1 -12   4      340.55      396.17     62.14 o 
   2 -12   4      327.81      345.08     31.43 o 
   3 -12   4       11.01        6.69     14.55 o 
   4 -12   4       46.78       77.34     22.75 o 
   5 -12   4      554.32      529.89     62.76 o 
   6 -12   4      234.21      244.80     51.97 o 
  -4 -11   4      206.81      144.04     47.17 o 
  -3 -11   4       36.55       35.64     31.30 o 
  -2 -11   4       13.36       11.60     22.23 o 
  -1 -11   4      412.06      339.86     57.02 o 
   0 -11   4     1555.77     1280.90     93.31 o 
   1 -11   4      970.46      994.63     81.71 o 
   2 -11   4       42.07       35.52     14.94 o 
   3 -11   4        5.01        1.86     11.77 o 
   4 -11   4     1077.65      945.96     45.40 o 
   5 -11   4      689.66      720.22     51.97 o 
   6 -11   4      292.07      347.51     36.44 o 
   7 -11   4      204.64      206.05     48.99 o 
  -5 -10   4      324.86      205.92     53.85 o 
  -4 -10   4       60.87       37.06     27.93 o 
  -3 -10   4        4.32        2.27     20.73 o 
  -2 -10   4      138.52      130.05     39.40 o 
  -1 -10   4     1016.05     1251.87     91.10 o 
   0 -10   4     1688.37     1719.83     67.99 o 
   1 -10   4      436.89      417.86     28.57 o 
   2 -10   4      565.52      684.15     35.98 o 
   3 -10   4      671.09      697.72     36.91 o 
   4 -10   4      695.62      645.72     56.26 o 
   5 -10   4      910.61      910.60     44.56 o 
   6 -10   4      648.45      731.10     42.66 o 
   7 -10   4       99.47       70.99     18.36 o 
   8 -10   4       60.38       72.38     34.34 o 
  -6  -9   4      159.03      129.98     29.02 o 
  -5  -9   4       29.23       29.05     15.03 o 
  -4  -9   4      293.90      323.14     28.82 o 
  -3  -9   4     1660.06     1576.78     52.02 o 
  -2  -9   4        9.11        8.23     17.82 o 
  -1  -9   4      147.51      153.44     35.90 o 
   0  -9   4      396.53      355.82     30.10 o 
   1  -9   4     2184.23     2370.40     73.06 o 
   2  -9   4     3972.80     4069.20    114.02 o 
   3  -9   4        0.57        0.00      9.11 o 
   4  -9   4      177.53      161.17     21.15 o 
   5  -9   4      537.82      547.92     34.20 o 
   6  -9   4     1285.73     1343.19     52.27 o 
   7  -9   4      404.13      384.76     42.35 o 
   8  -9   4       88.62      123.09     23.72 o 
  -6  -8   4      535.34      547.94     39.15 o 
  -5  -8   4      608.35      603.37     49.39 o 
  -4  -8   4      120.89      115.21     18.03 o 
  -3  -8   4      319.34      284.55     31.46 o 
  -2  -8   4      390.26      428.99     25.18 o 
  -1  -8   4      772.61      779.41     29.52 o 
   0  -8   4     2556.68     2634.47     61.12 o 
   1  -8   4     1854.61     1803.96     63.05 o 
   2  -8   4     3459.49     3782.27    100.06 o 
   3  -8   4     1341.15     1500.40     47.66 o 
   4  -8   4       81.76       88.68     15.21 o 
   5  -8   4     2032.28     1899.87     58.46 o 
   6  -8   4     1456.70     1446.69     52.84 o 
   7  -8   4     1002.00     1073.25     55.20 o 
   8  -8   4      487.20      408.89     34.86 o 
   9  -8   4       75.98      171.34     33.63 o 
  -7  -7   4        2.33       21.23     18.01 o 
  -6  -7   4       48.66       61.93     18.67 o 
  -5  -7   4      340.22      329.77     32.14 o 
  -4  -7   4      390.57      363.73     26.47 o 
  -3  -7   4      469.11      473.31     27.06 o 
  -2  -7   4      195.27      180.34     22.93 o 
  -1  -7   4      173.47      175.25     12.11 o 
   0  -7   4       84.34       66.11      8.26 o 
   1  -7   4       61.26       48.22      9.90 o 
   2  -7   4     2945.78     3105.12     68.31 o 
   3  -7   4     1247.96     1326.62     64.22 o 
   4  -7   4      503.68      545.72     35.69 o 
   5  -7   4       21.18       30.88     10.60 o 
   6  -7   4       13.05       15.18     10.23 o 
   7  -7   4      319.32      386.12     30.36 o 
   8  -7   4       85.46       89.18     22.99 o 
   9  -7   4      213.63      155.98     24.60 o 
  -8  -6   4        4.23       27.80     27.28 o 
  -7  -6   4      181.77      152.10     23.36 o 
  -6  -6   4      167.65      104.98     18.58 o 
  -5  -6   4     4330.71     4136.18     94.47 o 
  -4  -6   4     4194.51     4080.21    104.17 o 
  -3  -6   4       27.92       30.97      9.65 o 
  -2  -6   4       86.92       86.19      8.98 o 
  -1  -6   4      773.14      708.21     21.16 o 
   0  -6   4     6900.06     6960.72     82.54 o 
   1  -6   4     8989.17     9072.05    117.21 o 
   2  -6   4     1204.34     1180.79     49.65 o 
   3  -6   4      489.59      475.96     23.85 o 
   4  -6   4     3205.61     3019.39    101.32 o 
   5  -6   4     2111.25     2249.33     60.41 o 
   6  -6   4     1101.92     1067.90     42.20 o 
   7  -6   4     2786.84     2809.92     76.36 o 
   8  -6   4      819.88      759.10     41.28 o 
   9  -6   4      134.69      124.01     26.47 o 
  -8  -5   4      257.72      300.18     33.11 o 
  -7  -5   4        2.44        6.78     11.51 o 
  -6  -5   4       60.91       36.40     18.96 o 
  -5  -5   4     1281.77     1306.55     51.65 o 
  -4  -5   4      422.02      409.77     33.29 o 
  -3  -5   4      761.77      744.91     40.38 o 
  -2  -5   4      119.71       90.19      9.66 o 
  -1  -5   4      138.96      169.86      8.42 o 
   0  -5   4      141.30      177.75      9.47 o 
   1  -5   4      928.58     1107.09     22.17 o 
   2  -5   4      597.25      506.86     21.48 o 
   3  -5   4      176.31      173.44     12.02 o 
   4  -5   4       77.37      107.34     10.14 o 
   5  -5   4        5.20        5.70      6.31 o 
   6  -5   4     1039.43     1024.93     46.21 o 
   7  -5   4      869.27      857.23     38.76 o 
   8  -5   4        0.11        1.86     11.18 o 
   9  -5   4        1.77        0.00     13.15 o 
  -8  -4   4      411.69      370.33     34.55 o 
  -7  -4   4      769.27      730.91     41.35 o 
  -6  -4   4      163.25      131.80     19.20 o 
  -5  -4   4      821.91      874.27     36.33 o 
  -4  -4   4     3890.57     3854.42     80.52 o 
  -3  -4   4      771.59      751.84     41.74 o 
  -2  -4   4     3428.50     4002.95     58.20 o 
  -1  -4   4     3542.18     3756.20     53.98 o 
   0  -4   4     4535.09     4126.04     57.36 o 
   1  -4   4     6457.59     6299.41     81.74 o 
   2  -4   4     8227.95     8512.99    108.54 o 
   3  -4   4     6423.67     6669.97    109.96 o 
   4  -4   4     1677.40     1646.87     31.51 o 
   5  -4   4     5037.12     4981.44     70.98 o 
   6  -4   4     1268.13     1302.31     31.30 o 
   7  -4   4      331.30      366.91     27.05 o 
   8  -4   4      732.69      670.15     64.55 o 
   9  -4   4      433.33      423.83     38.07 o 
  -9  -3   4       59.97       72.40     41.64 o 
  -8  -3   4       95.42      104.86     20.96 o 
  -7  -3   4      240.02      235.67     25.24 o 
  -6  -3   4        6.83        3.06      8.54 o 
  -5  -3   4       82.35       96.56     14.98 o 
  -4  -3   4      137.85      119.67     14.57 o 
  -3  -3   4     1027.34     1007.50     35.41 o 
  -2  -3   4        3.97        0.00      4.54 o 
  -1  -3   4       91.07      101.97      6.32 o 
   0  -3   4        2.63        0.00      2.89 o 
   1  -3   4      957.79      965.14     19.48 o 
   2  -3   4     2253.91     2269.79     37.30 o 
   3  -3   4       63.15       63.70      7.83 o 
   4  -3   4       56.77       62.33      8.14 o 
   5  -3   4       14.88       22.34      5.81 o 
   6  -3   4      657.86      635.48     21.79 o 
   7  -3   4      521.83      539.39     25.27 o 
   8  -3   4      245.70      242.52     21.02 o 
   9  -3   4      246.88      244.49     26.49 o 
  -9  -2   4      439.06      470.08     50.44 o 
  -8  -2   4      600.74      615.80     38.67 o 
  -7  -2   4      756.80      831.92     42.34 o 
  -6  -2   4      890.78      863.91     36.56 o 
  -5  -2   4     3037.14     3044.42     69.94 o 
  -4  -2   4     3787.50     3660.91     57.55 o 
  -3  -2   4     1169.86     1135.05     32.10 o 
  -2  -2   4     1484.99     1598.51     35.88 o 
  -1  -2   4      791.38      841.70     16.55 o 
   0  -2   4    21882.40    22053.47    292.99 o 
   1  -2   4    23896.44    23371.62    351.29 o 
   2  -2   4     2358.16     2213.02     36.76 o 
   3  -2   4     1647.78     1648.55     28.63 o 
   4  -2   4     1204.89     1222.02     29.79 o 
   5  -2   4     5099.05     5111.67     98.88 o 
   6  -2   4     2357.65     2287.29     44.52 o 
   7  -2   4      930.74      928.15     29.09 o 
   8  -2   4     1565.77     1594.84     41.40 o 
   9  -2   4      117.63      130.30     43.77 o 
  -9  -1   4        2.66        7.47     14.05 o 
  -8  -1   4       34.12       37.80     20.80 o 
  -7  -1   4      123.16       95.24     17.85 o 
  -6  -1   4     1030.29     1135.54     64.71 o 
  -5  -1   4       39.12       31.18      6.71 o 
  -4  -1   4      513.93      447.51     15.71 o 
  -3  -1   4       88.16       88.80      7.19 o 
  -2  -1   4      217.75      189.99      9.08 o 
  -1  -1   4     2725.30     2833.12     39.96 o 
   0  -1   4      803.56      858.43     27.67 o 
   1  -1   4      793.46      813.40     17.83 o 
   2  -1   4     1461.12     1483.81     28.86 o 
   3  -1   4     1333.14     1413.76     26.52 o 
   4  -1   4      243.77      277.89     21.95 o 
   5  -1   4       22.27       13.66      5.33 o 
   6  -1   4     1044.73     1064.66     28.87 o 
   7  -1   4        0.33        0.00      6.07 o 
   8  -1   4       86.06       35.20     13.35 o 
   9  -1   4       22.91       49.60     22.62 o 
  -9   0   4     1197.16     1133.85     50.84 o 
  -8   0   4      395.59      471.01     64.57 o 
  -7   0   4      496.21      540.97     31.51 o 
  -6   0   4     1964.37     1883.49     52.79 o 
  -5   0   4     4049.43     3999.52     56.94 o 
  -4   0   4     8623.68     8622.21    110.35 o 
  -3   0   4     3996.42     3803.99     49.12 o 
  -2   0   4     8022.91     8265.65    102.60 o 
  -1   0   4     6627.00     6859.41    142.62 o 
   0   0   4     3686.33     3819.86     73.21 o 
   1   0   4    60291.26    57045.52    634.21 o 
   2   0   4    19196.88    18839.02    197.07 o 
   3   0   4      972.52     1030.49     22.54 o 
   4   0   4      952.10     1039.29     24.71 o 
   5   0   4      934.80      949.82     35.96 o 
   6   0   4     1840.67     1999.26     56.19 o 
   7   0   4     1359.42     1241.21     65.34 o 
   8   0   4      395.97      361.93     50.12 o 
   9   0   4      610.49      655.62     42.77 o 
  -9   1   4      100.72       75.05     17.93 o 
  -8   1   4       60.23       55.56     14.25 o 
  -7   1   4      221.88      210.67     21.55 o 
  -6   1   4        5.46        1.85      5.06 o 
  -5   1   4      804.40      812.29     21.28 o 
  -4   1   4      572.93      652.28     17.36 o 
  -3   1   4      961.45      923.18     19.02 o 
  -2   1   4      519.23      591.64     18.92 o 
  -1   1   4    25369.72    25999.71    291.06 o 
   0   1   4     2408.61     2476.57     33.02 o 
   1   1   4        3.08        0.00      2.69 o 
   2   1   4       10.77        9.64      3.75 o 
   3   1   4       81.35      108.00      9.07 o 
   4   1   4      563.10      498.41     17.47 o 
   5   1   4      271.40      271.90     58.74 o 
   6   1   4      426.69      465.41     23.40 o 
   7   1   4       14.92       19.38      9.82 o 
   8   1   4       11.75       27.31     13.86 o 
   9   1   4       42.97       51.96     18.13 o 
  -9   2   4      733.36      743.64     44.45 o 
  -8   2   4      572.13      605.14     34.71 o 
  -7   2   4      605.49      617.06     48.12 o 
  -6   2   4     2751.06     2855.72     49.26 o 
  -5   2   4     2011.05     1933.50     36.05 o 
  -4   2   4      393.89      372.46     17.61 o 
  -3   2   4     3548.51     3761.37     50.35 o 
  -2   2   4    19890.95    20088.61    208.13 o 
  -1   2   4    12653.31    12903.27    153.54 o 
   0   2   4      285.85      316.72     14.16 o 
   1   2   4     1591.85     1496.60     26.10 o 
   2   2   4     2085.98     1989.04     33.72 o 
   3   2   4     2376.27     2306.64     39.49 o 
   5   2   4     1630.56     1672.91     36.87 o 
   6   2   4      692.94      761.52     25.96 o 
   7   2   4      103.89      136.08     20.83 o 
   8   2   4      353.13      320.77     31.49 o 
   9   2   4      106.34      166.14     44.26 o 
  -9   3   4      278.93      229.77     44.22 o 
  -8   3   4      132.97      148.05     20.64 o 
  -7   3   4       33.11       35.54      8.28 o 
  -6   3   4      118.32      110.73     14.13 o 
  -5   3   4     1160.46     1191.72     35.49 o 
  -3   3   4      620.39      571.75     32.12 o 
  -2   3   4       97.91       61.21     15.76 o 
  -1   3   4        8.84       10.96      3.39 o 
   0   3   4      912.33      787.21     17.62 o 
   1   3   4      794.37      831.07     23.75 o 
   2   3   4      605.29      664.23     18.77 o 
   3   3   4     1002.54      983.75     34.11 o 
   4   3   4      430.19      436.06     18.44 o 
   5   3   4      427.20      439.22     19.93 o 
   6   3   4      565.62      549.56     33.24 o 
   7   3   4       20.75       23.94     12.63 o 
   8   3   4        7.50       20.28     14.28 o 
  -8   4   4     1162.59      171.45     50.22 o 
  -7   4   4      146.00      131.48     13.15 o 
  -6   4   4      570.41      491.75     19.90 o 
  -5   4   4     2863.29     2967.04     49.16 o 
  -4   4   4     3760.85     3875.95     56.16 o 
  -3   4   4     1074.93     1098.49     23.53 o 
  -2   4   4     4466.84     4580.30     60.05 o 
  -1   4   4     2934.62     3096.35     50.96 o 
   0   4   4      829.67      795.57     21.62 o 
   1   4   4      395.90      353.01     14.03 o 
   2   4   4     2077.82     1974.00     40.50 o 
   4   4   4      148.76      163.06     15.21 o 
   5   4   4       74.48       66.85     10.21 o 
   6   4   4      666.73      639.46     37.20 o 
   7   4   4      696.39      714.31     42.61 o 
   8   4   4      105.77       87.75     21.44 o 
  -8   5   4      649.04      679.15     44.90 o 
  -7   5   4      135.83      197.26     28.93 o 
  -6   5   4      179.00      189.36     18.24 o 
  -5   5   4      701.67      692.01     35.37 o 
  -4   5   4     1673.63     1745.81     33.99 o 
  -3   5   4      535.58      573.62     20.83 o 
  -2   5   4      375.97      334.61     13.38 o 
  -1   5   4     1101.34     1225.06     25.89 o 
   1   5   4      378.48      336.59     17.32 o 
   2   5   4       66.41       64.88      8.60 o 
   3   5   4      771.30      806.12     24.62 o 
   4   5   4      535.54      564.58     22.85 o 
   5   5   4      120.13      127.98     18.97 o 
   6   5   4      377.80      393.94     32.05 o 
   7   5   4      156.93      187.31     26.22 o 
  -9   6   4      649.98      634.18     56.57 o 
  -8   6   4     1203.42     1414.09     65.43 o 
  -7   6   4      542.02      477.96     39.27 o 
  -6   6   4      454.28      396.76     34.69 o 
  -5   6   4      560.33      607.56     40.50 o 
  -4   6   4     1557.45     1599.78     44.43 o 
  -3   6   4     1482.32     1557.60     40.39 o 
  -2   6   4     1136.83     1135.49     26.11 o 
  -1   6   4      645.34      653.14     19.69 o 
   0   6   4      405.50      432.23     17.04 o 
   1   6   4      748.07      759.52     24.70 o 
   2   6   4      198.78      197.82     14.15 o 
   3   6   4     1280.97     1346.46     34.20 o 
   4   6   4      475.19      470.13     22.28 o 
   5   6   4        7.85       13.29     11.47 o 
   6   6   4      215.09      203.48     25.83 o 
   7   6   4      143.83      129.85     24.71 o 
  -9   7   4       81.06       87.47     25.72 o 
  -8   7   4      351.64      379.71     39.54 o 
  -7   7   4      646.13      705.52     51.93 o 
  -6   7   4       58.03       63.19     28.51 o 
  -5   7   4      190.64      217.03     28.08 o 
  -4   7   4     3241.40     3099.74    133.74 o 
  -3   7   4     1926.24     1877.16     94.41 o 
  -2   7   4        6.84        9.96      6.73 o 
  -1   7   4       23.18       29.47      7.23 o 
   0   7   4      652.63      700.03     24.45 o 
   1   7   4     2661.10     2514.76    113.48 o 
   2   7   4      777.35      809.54     29.16 o 
   3   7   4      252.28      243.95     17.26 o 
   4   7   4       60.55       43.86     14.59 o 
   5   7   4      325.08      337.08     30.99 o 
   6   7   4      344.05      354.67     60.55 o 
  -8   8   4      311.80      268.45     37.30 o 
  -7   8   4      267.73      337.22     39.38 o 
  -6   8   4      160.83      182.66     37.71 o 
  -5   8   4      912.32      708.69     61.36 o 
  -4   8   4     1399.56     1171.00     78.60 o 
  -3   8   4      145.20      139.55     23.61 o 
  -2   8   4      219.37      190.96     36.48 o 
  -1   8   4      703.75      668.79     49.51 o 
   0   8   4      580.79      597.11     25.71 o 
   1   8   4      252.83      235.87     16.20 o 
   2   8   4        0.52        1.34      7.41 o 
   3   8   4       19.60       15.35     11.78 o 
   4   8   4      122.25      116.45     19.80 o 
   5   8   4       50.87       29.50     15.23 o 
  -8   9   4      256.57      263.97     39.41 o 
  -7   9   4      153.42      139.59     30.34 o 
  -6   9   4      384.79      439.77     43.56 o 
  -5   9   4      263.88      320.35     51.90 o 
  -4   9   4      280.11      343.25     36.67 o 
  -3   9   4     1428.40     1410.13     66.74 o 
  -2   9   4      650.57      687.52     45.47 o 
  -1   9   4       76.55       64.17     17.98 o 
   0   9   4       21.50       31.58     14.32 o 
   1   9   4      453.63      476.95     25.87 o 
   2   9   4      867.35      800.11     67.00 o 
   3   9   4      320.42      333.10     29.70 o 
   4   9   4       44.66       50.99     20.80 o 
  -7  10   4      175.03      112.03     40.63 o 
  -6  10   4      131.65       89.48     36.16 o 
  -5  10   4       92.42       52.93     21.32 o 
  -4  10   4      119.63       41.90     18.37 o 
  -3  10   4     1403.43     1348.87     93.44 o 
  -2  10   4      486.26      493.07     42.77 o 
  -1  10   4       11.95        2.12     12.42 o 
   0  10   4       44.53       28.50     15.07 o 
   1  10   4      246.92      254.97     32.10 o 
   3  10   4       46.03       56.31     30.07 o 
  -6  11   4      179.89      225.17     54.43 o 
  -5  11   4      213.44      183.54     40.82 o 
  -4  11   4      157.89      124.08     27.87 o 
  -3  11   4      608.22      611.02     49.93 o 
  -2  11   4      350.46      349.69     39.90 o 
  -1  11   4       82.06       52.05     19.81 o 
   0  11   4       22.53       12.84     17.32 o 
   1  11   4      265.98      227.11     45.62 o 
  -3  12   4       75.48       89.20     30.97 o 
  -2  12   4       64.16       14.13     19.80 o 
  -1  12   4       62.78       44.16     21.68 o 
   0  12   4        0.94        2.54     18.91 o 
  -1 -13   5       13.67        0.00     31.04 o 
   0 -13   5      108.98      153.76     47.56 o 
   1 -13   5      407.89      403.68     65.51 o 
   2 -13   5      367.98      455.91     69.72 o 
   3 -13   5        6.16        4.90     16.01 o 
   4 -13   5        1.72        0.23     15.97 o 
  -2 -12   5      497.00      563.60     75.68 o 
  -1 -12   5      345.69      286.27     58.32 o 
   0 -12   5      121.71       73.54     35.90 o 
   1 -12   5       90.64       81.25     34.86 o 
   2 -12   5      514.94      647.56     59.18 o 
   3 -12   5      414.85      432.12     35.25 o 
   4 -12   5      303.53      280.22     31.04 o 
   5 -12   5      238.70      168.79     25.59 o 
   6 -12   5      227.40      224.31     37.64 o 
  -4 -11   5       72.02       99.53     42.44 o 
  -3 -11   5       66.38       58.84     33.18 o 
  -2 -11   5      331.83      351.20     59.68 o 
  -1 -11   5      520.39      645.76     74.65 o 
   0 -11   5      587.06      517.40     65.38 o 
   1 -11   5      132.99       97.36     22.20 o 
   2 -11   5      186.90      165.55     32.00 o 
   3 -11   5      620.16      657.93     38.26 o 
   4 -11   5       81.05       70.06     18.10 o 
   5 -11   5      197.34      195.44     26.28 o 
   6 -11   5      708.75      709.49     44.19 o 
   7 -11   5      618.38      627.37     59.81 o 
  -5 -10   5      264.37      226.27     54.82 o 
  -4 -10   5       36.95       66.48     33.56 o 
  -3 -10   5       55.01       23.20     28.12 o 
  -2 -10   5     1012.37     1055.47     85.66 o 
  -1 -10   5      313.52      365.00     54.95 o 
   0 -10   5      306.05      280.70     48.86 o 
   1 -10   5     1803.12     1876.96     85.04 o 
   2 -10   5      568.16      619.46     46.16 o 
   3 -10   5      107.65       79.94     16.35 o 
   4 -10   5        7.28        0.59     11.30 o 
   5 -10   5      305.42      349.96     30.71 o 
   6 -10   5     1179.65     1248.88     52.55 o 
   7 -10   5      989.90      959.43     54.57 o 
  -6  -9   5       15.89       12.27     18.02 o 
  -5  -9   5      389.07      399.28     93.07 o 
  -4  -9   5      860.25      877.52     42.43 o 
  -3  -9   5      174.16      113.25     23.73 o 
  -2  -9   5       55.35       83.39     31.17 o 
  -1  -9   5      545.63      669.41     65.64 o 
   0  -9   5     1351.27     1376.07     44.22 o 
   1  -9   5     2341.15     2468.68     63.26 o 
   2  -9   5     2383.80     2380.33     65.76 o 
   3  -9   5      447.00      488.61     30.14 o 
   4  -9   5      356.39      341.52     36.60 o 
   5  -9   5      840.96      724.31     38.77 o 
   6  -9   5      282.61      265.30     27.59 o 
   7  -9   5      893.78     1001.89     49.47 o 
   8  -9   5      767.85      786.15     62.58 o 
  -6  -8   5       65.30       54.51     19.81 o 
  -5  -8   5       79.33       71.81     16.73 o 
  -4  -8   5      224.27      190.04     22.09 o 
  -3  -8   5      991.87      917.02     37.37 o 
  -2  -8   5      290.94      311.68     25.38 o 
  -1  -8   5       97.96      102.11     25.40 o 
   0  -8   5      200.65      211.96     17.67 o 
   1  -8   5       80.86       98.54     13.99 o 
   2  -8   5     2920.26     3078.72     99.31 o 
   3  -8   5     4591.57     4599.03     95.43 o 
   4  -8   5      348.53      390.39     27.09 o 
   5  -8   5     1412.49     1410.10     49.74 o 
   6  -8   5       84.55       72.67     15.61 o 
   7  -8   5     1246.35     1244.13    115.10 o 
   8  -8   5      473.85      400.61     34.92 o 
  -7  -7   5      359.15      405.87     35.85 o 
  -6  -7   5      335.56      353.94     31.84 o 
  -5  -7   5      157.83      177.99     21.84 o 
  -4  -7   5     1618.81     1543.61     50.63 o 
  -3  -7   5     3006.70     3021.99     70.79 o 
  -2  -7   5      630.13      639.11     44.24 o 
  -1  -7   5       23.49       29.66      6.33 o 
   0  -7   5     2398.89     2415.64     44.49 o 
   1  -7   5     5900.77     6136.11    107.29 o 
   2  -7   5     4387.68     4275.77     85.38 o 
   3  -7   5     2797.52     2767.17     87.14 o 
   4  -7   5        9.78        9.76     10.65 o 
   5  -7   5      138.92      158.17     19.19 o 
   6  -7   5      879.28      874.91     39.48 o 
   7  -7   5     2200.46     2068.49     65.69 o 
   8  -7   5     1905.03     1927.71     80.21 o 
   9  -7   5      254.33      300.34     48.09 o 
  -8  -6   5      113.38      201.65     47.43 o 
  -7  -6   5      138.21      140.41     23.27 o 
  -6  -6   5        5.57       13.68     12.62 o 
  -5  -6   5        2.87       13.10     11.29 o 
  -4  -6   5      142.10      167.95     19.20 o 
  -3  -6   5      301.02      310.98     30.92 o 
  -2  -6   5      845.06      810.77     29.28 o 
  -1  -6   5      656.12      623.99     16.55 o 
   0  -6   5     1978.20     2064.32     33.69 o 
   1  -6   5      136.03      152.55     10.40 o 
   2  -6   5        8.56       13.98      8.55 o 
   3  -6   5     2552.26     2544.31     60.06 o 
   4  -6   5     2067.26     2088.52     55.23 o 
   5  -6   5      177.16      162.88     18.44 o 
   6  -6   5      701.71      621.46     33.56 o 
   7  -6   5       13.91       16.21     11.51 o 
   8  -6   5      272.49      260.35     27.54 o 
   9  -6   5      194.81      161.67     24.89 o 
  -8  -5   5      154.74      162.62     25.40 o 
  -7  -5   5      446.25      487.48     36.07 o 
  -6  -5   5     1877.54     1882.59     65.38 o 
  -5  -5   5     1640.41     1596.99     59.21 o 
  -4  -5   5     2421.48     2404.62     68.31 o 
  -3  -5   5     4566.02     4402.13     85.53 o 
  -2  -5   5     1213.29     1168.24     25.76 o 
  -1  -5   5      608.58      562.83     14.37 o 
   0  -5   5     2565.55     2602.92     36.82 o 
   1  -5   5     7463.08     7430.35    130.11 o 
   2  -5   5     3802.52     3580.11     69.33 o 
   3  -5   5     2822.63     2815.31     47.45 o 
   4  -5   5     1537.57     1647.58     48.23 o 
   5  -5   5     1403.30     1402.85     55.10 o 
   6  -5   5      534.88      515.00     30.08 o 
   7  -5   5      391.87      385.70     29.03 o 
   8  -5   5     1950.82     2016.03     65.18 o 
   9  -5   5      888.74      971.13     52.51 o 
  -8  -4   5       52.10      115.30     21.78 o 
  -7  -4   5      261.55      336.57     30.09 o 
  -6  -4   5      505.60      487.48     31.94 o 
  -5  -4   5        4.48        0.00      9.78 o 
  -4  -4   5      140.98      123.36     16.19 o 
  -3  -4   5      916.97      917.86     47.78 o 
  -2  -4   5      953.28      978.34     29.36 o 
  -1  -4   5      338.96      405.15     13.10 o 
   0  -4   5      625.56      620.27     16.04 o 
   1  -4   5     1617.45     1624.31     29.23 o 
   2  -4   5      168.69      197.37     15.79 o 
   3  -4   5      177.63      137.29     10.59 o 
   4  -4   5      365.47      329.11     17.02 o 
   5  -4   5       45.60       32.28      7.37 o 
   6  -4   5       42.14       33.63      8.86 o 
   7  -4   5      165.80      169.51     20.62 o 
   8  -4   5       33.52       25.72     14.46 o 
   9  -4   5        5.16       19.54     13.96 o 
  -9  -3   5      423.81      415.43     37.73 o 
  -8  -3   5      471.63      549.99     38.23 o 
  -7  -3   5     1325.09     1478.84     54.38 o 
  -6  -3   5      611.07      663.16     34.90 o 
  -5  -3   5      820.82      863.39     35.00 o 
  -4  -3   5     5041.94     4951.27     93.56 o 
  -3  -3   5     3650.77     3249.52     65.37 o 
  -2  -3   5    11755.22    11965.14    174.41 o 
  -1  -3   5     4899.10     5190.35     69.04 o 
   0  -3   5       31.46       32.15      5.57 o 
   1  -3   5    10113.25     9851.24    121.33 o 
   2  -3   5    16053.72    15840.10    189.87 o 
   3  -3   5     3414.92     3200.14     45.53 o 
   4  -3   5      829.15      763.82     28.05 o 
   5  -3   5     1135.27     1156.20     27.72 o 
   6  -3   5      548.96      574.12     21.50 o 
   7  -3   5      587.76      631.35     29.03 o 
   8  -3   5     1046.90     1073.62     47.18 o 
   9  -3   5      493.83      506.59     36.31 o 
  -9  -2   5       28.07       18.15     14.32 o 
  -8  -2   5        0.61        6.53     11.33 o 
  -7  -2   5      459.98      460.13     31.35 o 
  -6  -2   5       99.04       72.18     16.98 o 
  -5  -2   5      770.65      794.41     35.91 o 
  -4  -2   5      584.30      587.83     24.96 o 
  -3  -2   5      124.48      119.40     11.94 o 
  -2  -2   5     2970.80     3121.48     57.84 o 
  -1  -2   5        4.13        1.92      2.79 o 
   0  -2   5      808.74      810.26     20.68 o 
   1  -2   5      231.18      278.45     10.64 o 
   2  -2   5       11.83       11.27      3.77 o 
   3  -2   5      661.86      734.26     18.28 o 
   4  -2   5      163.74      190.70     11.24 o 
   5  -2   5      152.35      135.37     11.33 o 
   6  -2   5      597.24      637.38     29.12 o 
   7  -2   5      751.87      802.35     27.39 o 
   8  -2   5       17.41       17.24      9.28 o 
   9  -2   5       71.12       82.26     16.37 o 
  -9  -1   5      770.23      860.11     53.03 o 
  -8  -1   5      973.50     1046.38     50.77 o 
  -7  -1   5      195.10      222.21     23.57 o 
  -6  -1   5     3087.79     3207.87     75.48 o 
  -5  -1   5     2716.00     2758.80     63.93 o 
  -4  -1   5     3817.62     3729.98     59.10 o 
  -3  -1   5     9877.20     9621.13    138.71 o 
  -2  -1   5     6160.82     5815.04     91.73 o 
  -1  -1   5     4192.35     4026.82     55.00 o 
   0  -1   5     2020.68     2195.06     30.48 o 
   1  -1   5     5766.15     5969.36     69.27 o 
   2  -1   5    35294.61    34835.84    352.34 o 
   3  -1   5     8380.87     7859.05     94.07 o 
   4  -1   5        3.19        2.42      4.33 o 
   5  -1   5      231.96      236.04     14.24 o 
   6  -1   5     1336.80     1348.40     33.60 o 
   7  -1   5      575.71      655.80     26.08 o 
   8  -1   5     1210.25     1219.97     59.20 o 
   9  -1   5      512.75      486.23     37.22 o 
  -9   0   5      278.60      252.39     28.80 o 
  -8   0   5     1640.15     1587.22     56.46 o 
  -7   0   5        4.22        3.34      8.58 o 
  -6   0   5     2341.26     2206.13     58.29 o 
  -5   0   5      269.45      277.67     13.91 o 
  -4   0   5     1632.31     1638.28     29.93 o 
  -3   0   5     1314.91     1410.14     24.71 o 
  -2   0   5       58.34       74.74      5.66 o 
  -1   0   5      677.12      706.88     14.16 o 
   0   0   5      328.24      309.00     11.10 o 
   1   0   5      962.03      972.30     18.95 o 
   2   0   5     1324.06     1412.74     33.45 o 
   3   0   5      212.79      202.00     11.06 o 
   4   0   5      401.94      426.73     17.91 o 
   5   0   5        4.87        0.00      4.83 o 
   6   0   5      473.78      478.95     21.40 o 
   7   0   5      433.34      492.24     64.32 o 
   8   0   5       50.75       50.05     15.58 o 
   9   0   5        1.67        0.00     13.13 o 
  -9   1   5      707.86      829.06     44.64 o 
  -8   1   5     1072.48     1088.22     56.44 o 
  -7   1   5      543.19      700.84     42.94 o 
  -6   1   5     1213.79     1278.54     29.81 o 
  -5   1   5     6504.45     6416.31     83.07 o 
  -4   1   5     4963.26     4953.59     81.16 o 
  -3   1   5     3448.72     3261.17     50.54 o 
  -2   1   5     3601.23     3494.58     45.27 o 
  -1   1   5     3090.98     2943.89     45.16 o 
   0   1   5     4163.12     4088.20     51.11 o 
   1   1   5      138.39      151.15      8.17 o 
   2   1   5     2791.50     2622.84     40.27 o 
   3   1   5     9386.52     8940.66    107.24 o 
   4   1   5     6668.21     6629.94     87.45 o 
   5   1   5      396.12      386.95     20.15 o 
   6   1   5        7.68        0.44      5.57 o 
   7   1   5      243.27      285.42     19.56 o 
   8   1   5      616.82      526.11     37.08 o 
   9   1   5      396.98      457.90     46.59 o 
  -9   2   5       22.12        0.00     14.20 o 
  -8   2   5      634.32      657.52     35.95 o 
  -7   2   5      977.34      948.19     55.15 o 
  -6   2   5      189.75      197.48     16.34 o 
  -5   2   5      311.92      342.34     15.19 o 
  -4   2   5      384.10      310.91     36.63 o 
  -3   2   5      408.65      425.27     17.64 o 
  -2   2   5     8766.36     9729.11    122.51 o 
  -1   2   5     6345.08     6937.38    148.13 o 
   0   2   5      148.68      158.60      7.81 o 
   1   2   5     1313.39     1234.13     30.54 o 
   2   2   5        5.14        4.59      3.76 o 
   3   2   5      160.49      189.01     11.80 o 
   4   2   5      522.08      500.21     27.52 o 
   5   2   5      139.32      156.41     21.99 o 
   6   2   5       12.97       15.44      7.46 o 
   7   2   5       59.59       51.46     15.23 o 
   8   2   5      218.98      228.97     27.95 o 
  -9   3   5      301.08      368.38     43.28 o 
  -8   3   5     1429.96     1472.34     62.36 o 
  -7   3   5     1493.35     1604.49     37.77 o 
  -6   3   5      403.65      319.23     33.41 o 
  -5   3   5      811.57      774.00     30.67 o 
  -4   3   5     2652.15     2547.70     41.67 o 
  -3   3   5     2239.19     2288.50     40.01 o 
  -2   3   5     9942.52    10406.74    116.87 o 
  -1   3   5     8972.44     9139.12    103.96 o 
   0   3   5     1086.99     1071.23     21.93 o 
   1   3   5     2780.94     2740.42     42.76 o 
   2   3   5      397.09      356.99     14.94 o 
   3   3   5     1341.29     1221.07     33.92 o 
   4   3   5     3663.59     3706.02     80.59 o 
   5   3   5      510.61      503.68     21.83 o 
   6   3   5        6.39       20.43     10.76 o 
   7   3   5       87.41      136.56     21.17 o 
   8   3   5      239.51      220.63     28.36 o 
  -8   4   5      558.93      473.50    127.41 o 
  -7   4   5      500.48      510.20     62.63 o 
  -6   4   5      191.47      204.02     16.29 o 
  -5   4   5       55.34       59.98      8.05 o 
  -4   4   5      169.29      174.28     18.35 o 
  -3   4   5     2713.28     2700.82     42.50 o 
  -2   4   5      940.55      939.37     32.21 o 
  -1   4   5      308.24      308.85     13.54 o 
   0   4   5     1811.06     1804.57     39.52 o 
   1   4   5      887.44      878.88     22.46 o 
   2   4   5      537.42      553.81     18.77 o 
   3   4   5       75.43       60.54      9.06 o 
   4   4   5      375.31      304.56     40.59 o 
   5   4   5       83.11       84.43     11.66 o 
   6   4   5      140.52      172.90     22.50 o 
   7   4   5      194.18      184.29     24.82 o 
   8   4   5       52.01      102.25     39.40 o 
  -8   5   5      644.14      618.16     43.47 o 
  -7   5   5     1564.95     1623.68     51.13 o 
  -6   5   5      412.15      475.33     23.06 o 
  -5   5   5      245.53      222.06     16.01 o 
  -4   5   5     1067.47     1080.63     30.37 o 
  -3   5   5     4209.98     4564.59     73.48 o 
  -2   5   5     1442.53     1486.78     32.59 o 
  -1   5   5      974.94      979.18     48.04 o 
   0   5   5     1766.48     1630.09     32.25 o 
   1   5   5      611.19      564.73     19.06 o 
   2   5   5      845.00      824.09     24.30 o 
   3   5   5     1169.91     1209.68     31.37 o 
   4   5   5     1642.39     1682.91     39.77 o 
   5   5   5      461.67      518.15     33.68 o 
   6   5   5        0.79        0.00     11.10 o 
   7   5   5        0.31       13.27     14.29 o 
  -9   6   5      140.91      178.13     41.28 o 
  -8   6   5      460.78      410.01     38.22 o 
  -7   6   5     1771.50     1585.16     67.38 o 
  -6   6   5     1030.83     1040.43     90.81 o 
  -5   6   5       14.84       12.07      8.80 o 
  -4   6   5        4.55        9.01      7.85 o 
  -3   6   5     1731.55     1753.48     72.64 o 
  -2   6   5     4172.10     4329.05     82.13 o 
  -1   6   5      378.16      367.26     24.43 o 
   0   6   5       61.28       44.55     16.98 o 
   1   6   5     1039.27     1094.62     28.48 o 
   2   6   5     1517.27     1476.10     35.08 o 
   3   6   5      411.40      459.25     28.46 o 
   4   6   5       13.95       10.80      7.50 o 
   5   6   5        5.13        0.00     10.43 o 
   6   6   5      118.85      113.48     21.51 o 
   7   6   5      177.72      164.19     48.47 o 
  -8   7   5      103.08       83.72     31.30 o 
  -7   7   5      701.10      656.90     47.63 o 
  -6   7   5      756.41      830.40    100.34 o 
  -5   7   5      207.47      256.67     30.14 o 
  -4   7   5      154.18      138.55     23.78 o 
  -3   7   5      171.26      175.15     18.27 o 
  -2   7   5     1162.95     1211.58     36.92 o 
  -1   7   5      894.66      995.34     41.42 o 
   0   7   5      651.22      698.23     26.69 o 
   1   7   5      568.83      552.36     21.99 o 
   2   7   5      139.72      127.16     16.79 o 
   3   7   5      231.87      256.19     32.32 o 
   4   7   5      250.82      242.53     25.73 o 
   5   7   5      326.42      321.02     30.55 o 
   6   7   5      189.15      209.71     28.47 o 
  -8   8   5      381.27      394.95     73.77 o 
  -7   8   5      301.92      231.44     33.16 o 
  -6   8   5      902.86      875.17     55.51 o 
  -5   8   5      883.12      898.53     71.28 o 
  -4   8   5       47.88       85.88     20.22 o 
  -3   8   5      367.13      401.61     36.05 o 
  -2   8   5     2377.50     2472.89     82.59 o 
  -1   8   5     2468.12     2406.72     53.31 o 
   0   8   5       78.14       75.60     12.20 o 
   1   8   5        4.29        1.47      7.40 o 
   2   8   5      277.30      272.39     21.28 o 
   3   8   5      279.05      323.85     21.15 o 
   4   8   5      314.59      325.43     29.91 o 
   5   8   5        2.97        0.10     13.68 o 
  -7   9   5       86.50       55.43     29.45 o 
  -6   9   5      772.92      818.83     78.21 o 
  -5   9   5      256.22      276.93     35.37 o 
  -4   9   5        0.17        7.30     13.19 o 
  -3   9   5      125.06      122.14     33.05 o 
  -2   9   5      687.25      675.11     46.76 o 
  -1   9   5      652.31      592.41     42.24 o 
   0   9   5       85.77       99.03     28.28 o 
   1   9   5       76.84       95.01     14.77 o 
   2   9   5        0.29        0.63      9.45 o 
   3   9   5        1.04       19.47     17.34 o 
   4   9   5      160.93      121.13     28.11 o 
  -7  10   5      257.69      236.31     54.23 o 
  -6  10   5      248.83      321.98     41.29 o 
  -5  10   5      252.78      327.53     81.71 o 
  -4  10   5      280.96      325.84     39.30 o 
  -3  10   5      118.04      144.74     26.99 o 
  -2  10   5      294.45      345.85     37.49 o 
  -1  10   5      975.17      881.67     75.65 o 
   0  10   5      662.45      610.14    128.07 o 
   1  10   5       13.64        6.26     15.11 o 
   3  10   5      387.32      376.99     56.57 o 
  -5  11   5       69.60       93.01     27.75 o 
  -4  11   5        0.31        0.00     22.55 o 
  -3  11   5        0.11        0.00     16.42 o 
  -2  11   5      170.05      170.73     31.23 o 
  -1  11   5      132.74       99.32     24.24 o 
   0  11   5       20.04       25.16     19.15 o 
   1  11   5        4.11        3.99     17.49 o 
  -3  12   5      101.14       71.73     35.18 o 
  -2  12   5      193.34      214.69     36.38 o 
  -1  12   5      267.21      375.48     44.07 o 
  -1 -13   6      588.78      440.75     72.18 o 
   0 -13   6      123.34      124.02     46.26 o 
   1 -13   6        5.49        9.91     29.42 o 
   2 -13   6      541.19      590.49     77.89 o 
   3 -13   6     1096.39     1120.98     53.34 o 
   4 -13   6      259.03      339.99     34.79 o 
  -2 -12   6      211.66      290.74     61.82 o 
  -1 -12   6      227.39      271.30     58.84 o 
   0 -12   6       12.77       11.92     25.08 o 
   1 -12   6      198.31      182.73     48.66 o 
   2 -12   6      482.25      431.79     42.71 o 
   3 -12   6      275.16      340.33     32.02 o 
   4 -12   6      346.88      384.48     34.49 o 
   5 -12   6       85.47       64.67     19.15 o 
   6 -12   6       74.26       62.85     24.56 o 
  -4 -11   6        4.03       16.20     27.34 o 
  -3 -11   6       10.33        0.00     22.81 o 
  -2 -11   6      471.72      462.58     67.26 o 
  -1 -11   6     1758.01     1809.77    117.35 o 
   0 -11   6      749.42      716.97     75.49 o 
   1 -11   6      367.71      304.41     53.85 o 
   2 -11   6       13.39        0.00     10.73 o 
   3 -11   6      222.86      278.79     27.64 o 
   4 -11   6     1322.50     1381.63     54.66 o 
   5 -11   6      243.51      244.89     28.11 o 
   6 -11   6      267.03      157.97     25.43 o 
   7 -11   6      386.80      410.38     46.72 o 
  -4 -10   6       83.44      120.46     38.75 o 
  -3 -10   6      669.28      646.15     73.48 o 
  -2 -10   6     1245.44     1253.49     94.28 o 
  -1 -10   6     1505.31     1264.25     92.21 o 
   0 -10   6      600.56      482.48     60.20 o 
   1 -10   6      133.37      121.78     18.33 o 
   2 -10   6       40.73       53.44     14.21 o 
   3 -10   6      442.14      415.42     30.10 o 
   4 -10   6     3348.64     3145.22     82.76 o 
   5 -10   6      971.95      970.89     44.97 o 
   6 -10   6        4.45        0.00     12.65 o 
   7 -10   6      217.42      221.27     28.69 o 
  -6  -9   6      237.50      201.50     34.09 o 
  -5  -9   6      120.92       67.04     22.68 o 
  -4  -9   6      126.38      112.11     23.33 o 
  -3  -9   6      154.28      129.07     36.48 o 
  -2  -9   6       98.66       95.45     32.98 o 
  -1  -9   6      404.60      347.24     51.32 o 
   0  -9   6     2129.61     2090.33     70.95 o 
   1  -9   6      883.63      955.22     44.26 o 
   2  -9   6        0.39        4.44      9.21 o 
   3  -9   6      196.08      192.98     24.96 o 
   4  -9   6      503.34      494.19     51.11 o 
   5  -9   6      106.93       92.16     17.55 o 
   6  -9   6      135.86      114.93     20.22 o 
   7  -9   6      700.36      689.18     42.79 o 
   8  -9   6      416.10      412.11     37.16 o 
  -6  -8   6      209.85      192.28     25.80 o 
  -5  -8   6       65.42       71.71     17.03 o 
  -4  -8   6        5.21       10.03     10.37 o 
  -3  -8   6     2209.14     2271.26     62.22 o 
  -2  -8   6     3851.68     3717.83     99.61 o 
  -1  -8   6      340.27      311.54     45.03 o 
   0  -8   6      357.38      343.05     25.21 o 
   1  -8   6     4609.65     4572.65     89.79 o 
   2  -8   6     3515.04     3709.47     80.82 o 
   3  -8   6     1219.29     1164.89     41.59 o 
   4  -8   6      612.12      731.88     34.73 o 
   5  -8   6     1530.08     1458.91     52.34 o 
   6  -8   6     1463.54     1432.66     53.52 o 
   7  -8   6       98.82      117.83     20.28 o 
   8  -8   6      449.00      548.81     39.73 o 
  -7  -7   6       75.13       49.97     17.70 o 
  -6  -7   6      252.02      280.20     28.72 o 
  -5  -7   6        0.68        3.98      9.98 o 
  -4  -7   6      177.23      120.28     25.75 o 
  -3  -7   6       13.35       16.04      8.88 o 
  -2  -7   6       17.87       20.79      9.04 o 
  -1  -7   6     1157.91     1172.24     28.86 o 
   0  -7   6      557.37      500.97     18.05 o 
   1  -7   6     1321.80     1312.21     39.29 o 
   2  -7   6       21.96       28.69      9.00 o 
   3  -7   6       84.48       95.25     14.41 o 
   4  -7   6     2231.92     2203.72     60.06 o 
   5  -7   6     1404.23     1490.21     50.73 o 
   6  -7   6      253.78      291.38     26.23 o 
   7  -7   6      176.58      194.81     24.59 o 
   8  -7   6      401.25      411.53     41.94 o 
   9  -7   6      219.86      167.06     26.58 o 
  -8  -6   6       83.85       90.33     37.39 o 
  -7  -6   6      330.49      364.67     33.46 o 
  -6  -6   6     2266.83     2151.58     68.12 o 
  -5  -6   6     1579.12     1570.62     53.25 o 
  -4  -6   6        5.49       10.84      8.91 o 
  -3  -6   6      935.55      989.79     35.68 o 
  -2  -6   6     5070.92     5043.49     92.13 o 
  -1  -6   6     6065.33     6096.78     75.08 o 
   0  -6   6     1587.08     1672.60     28.66 o 
   1  -6   6     1543.97     1595.95     31.56 o 
   2  -6   6     3980.85     3863.91     76.44 o 
   3  -6   6     2003.79     1697.93     50.05 o 
   4  -6   6     5369.88     5069.04     99.41 o 
   5  -6   6     1559.62     1538.24     64.73 o 
   6  -6   6      382.84      372.88     27.40 o 
   7  -6   6     1068.98      972.77     42.93 o 
   8  -6   6      939.14      990.33     47.35 o 
   9  -6   6      703.28      795.84     46.66 o 
  -8  -5   6       21.77       40.19     17.56 o 
  -7  -5   6      129.56       80.75     18.95 o 
  -6  -5   6      242.97      211.76     33.26 o 
  -5  -5   6       51.67       49.49     23.84 o 
  -4  -5   6       52.45       56.56     11.77 o 
  -3  -5   6        4.28        2.78      6.49 o 
  -2  -5   6       85.59       88.34      7.40 o 
  -1  -5   6        1.02        0.00      3.08 o 
   0  -5   6      562.87      601.61     15.04 o 
   1  -5   6     2878.38     2992.61     47.99 o 
   2  -5   6      366.68      363.82     22.26 o 
   3  -5   6      143.75      166.74     10.50 o 
   4  -5   6      732.37      709.05     39.25 o 
   5  -5   6      209.68      189.21     24.82 o 
   6  -5   6      706.34      691.96     55.40 o 
   7  -5   6       29.08        0.00      8.97 o 
   8  -5   6      106.65       70.07     17.30 o 
   9  -5   6       80.94      107.22     20.28 o 
  -8  -4   6      351.05      320.56     32.86 o 
  -7  -4   6      425.73      431.05     33.37 o 
  -6  -4   6     2389.88     2248.74     67.24 o 
  -5  -4   6     2586.60     2679.04    106.63 o 
  -4  -4   6     1052.65     1123.51     38.20 o 
  -3  -4   6     2105.76     1953.36     48.73 o 
  -2  -4   6     1358.91     1130.38     32.57 o 
  -1  -4   6     5692.71     5530.91     99.39 o 
   0  -4   6    10305.31    10950.34    119.26 o 
   1  -4   6     5274.50     5645.42     77.42 o 
   2  -4   6     3368.37     3356.40     61.46 o 
   3  -4   6     3699.56     3479.10     53.17 o 
   4  -4   6     3447.71     3284.48     49.93 o 
   5  -4   6     2379.87     2225.00     41.21 o 
   6  -4   6     2951.04     2780.20     58.61 o 
   7  -4   6      683.37      683.52     36.29 o 
   8  -4   6       47.54       81.33     16.73 o 
   9  -4   6      485.70      495.00     36.69 o 
  -9  -3   6        2.53        0.00     17.20 o 
  -8  -3   6       35.30       17.69     12.87 o 
  -7  -3   6       46.97       46.88     14.15 o 
  -6  -3   6     1104.63     1124.82     55.18 o 
  -5  -3   6      367.59      362.21     24.79 o 
  -4  -3   6      484.90      485.02     24.57 o 
  -3  -3   6      689.05      675.28     25.74 o 
  -2  -3   6       24.20       22.24      7.46 o 
  -1  -3   6       46.52       57.56      5.90 o 
   0  -3   6     1446.47     1426.85     23.57 o 
   1  -3   6       42.82       38.71      4.92 o 
   2  -3   6      220.10      251.81     10.23 o 
   3  -3   6       83.36       94.00      7.76 o 
   4  -3   6        2.63        1.60      3.95 o 
   5  -3   6       77.82       69.76      8.48 o 
   6  -3   6      618.59      568.26     21.87 o 
   7  -3   6       13.50       14.95      9.48 o 
   8  -3   6       17.80       26.90     12.59 o 
   9  -3   6        2.54        0.00     11.95 o 
  -9  -2   6      205.02      203.36     27.91 o 
  -8  -2   6      763.15      752.59     69.51 o 
  -7  -2   6      377.11      406.06     30.81 o 
  -6  -2   6      581.66      543.41     30.77 o 
  -5  -2   6     3541.38     3469.27     76.35 o 
  -4  -2   6      659.93      802.29     30.10 o 
  -3  -2   6     4110.92     4219.74     61.33 o 
  -2  -2   6    11983.86    12219.02    168.83 o 
  -1  -2   6     8860.53     8552.12    182.06 o 
   0  -2   6     2122.71     1994.98     29.62 o 
   1  -2   6     2704.34     2747.37     38.62 o 
   2  -2   6    14739.36    15299.86    177.64 o 
   3  -2   6    12772.37    13260.36    147.92 o 
   4  -2   6     5444.77     5134.72     70.68 o 
   5  -2   6       10.77       16.76      6.24 o 
   6  -2   6      172.28      160.73     13.88 o 
   7  -2   6     1391.54     1355.81     36.39 o 
   8  -2   6      993.22     1134.81     35.87 o 
   9  -2   6      600.07      691.66     48.87 o 
  -9  -1   6       20.27        7.19     13.14 o 
  -8  -1   6       29.91       55.69     16.02 o 
  -7  -1   6      730.52      732.11     36.83 o 
  -6  -1   6       20.62       18.25      9.25 o 
  -5  -1   6      149.80      120.12     20.22 o 
  -4  -1   6      203.30      187.73     12.71 o 
  -3  -1   6      693.01      639.23     18.00 o 
  -2  -1   6     2644.48     2628.79     42.05 o 
  -1  -1   6       82.06       76.13      9.78 o 
   0  -1   6      402.10      418.00     15.35 o 
   1  -1   6     2024.38     2138.00     32.47 o 
   2  -1   6      305.66      325.06     12.19 o 
   3  -1   6     4602.06     4798.96     65.07 o 
   4  -1   6      111.43      145.51     11.11 o 
   5  -1   6        0.26        0.00      4.97 o 
   6  -1   6        6.05        0.00      6.27 o 
   7  -1   6       36.58       31.03      9.44 o 
   8  -1   6      256.39      262.08     20.59 o 
   9  -1   6       15.91       14.35     14.05 o 
  -9   0   6      547.11      512.12     45.49 o 
  -8   0   6      930.06      936.05     52.74 o 
  -7   0   6      379.05      381.61     33.93 o 
  -6   0   6      874.14      911.69     44.41 o 
  -5   0   6     2680.82     2631.92     48.53 o 
  -4   0   6     3293.61     3349.42     69.06 o 
  -3   0   6     7901.70     8267.23     95.23 o 
  -2   0   6      511.42      493.79     12.80 o 
  -1   0   6     2612.09     2560.44     35.61 o 
   0   0   6    17837.56    17251.00    201.64 o 
   1   0   6      597.98      484.17     13.55 o 
   2   0   6     4212.66     4640.48     61.56 o 
   3   0   6     2613.09     2641.28     49.77 o 
   4   0   6     6875.69     6719.76     88.88 o 
   5   0   6     5472.70     5281.54     77.42 o 
   6   0   6       44.73       52.80      9.57 o 
   7   0   6      118.03      108.81     13.53 o 
   8   0   6      251.90      285.59     35.26 o 
   9   0   6      481.28      509.59     47.01 o 
  -9   1   6        1.72        7.09     14.71 o 
  -8   1   6       60.37       35.65     15.68 o 
  -7   1   6     1406.08     1373.91     91.92 o 
  -6   1   6      369.07      371.79     19.49 o 
  -5   1   6      123.34      120.78     13.39 o 
  -4   1   6       24.94       16.57      5.33 o 
  -3   1   6      666.19      652.47     16.49 o 
  -2   1   6     6204.97     6309.31     74.67 o 
  -1   1   6     1712.57     1695.08     36.76 o 
   0   1   6      880.04      946.55     18.99 o 
   1   1   6      271.02      271.34     10.98 o 
   2   1   6      188.95      159.72     10.05 o 
   3   1   6       53.87       29.83      6.27 o 
   4   1   6      120.64      110.68     10.75 o 
   5   1   6     1044.22     1112.17     34.73 o 
   6   1   6        3.60        9.73      7.05 o 
   7   1   6       23.46        2.39      7.55 o 
   8   1   6       85.31       90.46     19.28 o 
  -9   2   6      437.03      495.15     50.96 o 
  -8   2   6      309.20      263.55     30.90 o 
  -7   2   6     1574.27     1595.28     58.02 o 
  -6   2   6     1685.76     1811.80     37.70 o 
  -5   2   6     1775.64     1811.49     37.79 o 
  -4   2   6      342.11      252.17     13.34 o 
  -3   2   6     4113.01     4254.07     57.04 o 
  -2   2   6     4360.25     4657.22     68.89 o 
  -1   2   6     1967.01     1821.75     35.39 o 
   0   2   6     6003.87     5569.47     69.11 o 
   1   2   6     2530.78     2376.53     38.23 o 
   2   2   6     2419.31     2557.14     42.48 o 
   3   2   6      570.21      560.72     18.85 o 
   4   2   6     1264.92     1157.21     37.24 o 
   5   2   6     3016.01     2991.38     54.81 o 
   6   2   6     1056.20      996.39     42.11 o 
   7   2   6       18.73       18.29     12.53 o 
   8   2   6       63.64       29.43     15.37 o 
  -9   3   6      212.77      302.46     51.77 o 
  -8   3   6        4.08       14.30     13.05 o 
  -7   3   6      189.16      176.16     18.58 o 
  -6   3   6      419.73      448.70     21.79 o 
  -5   3   6      677.48      688.16     21.04 o 
  -4   3   6      213.11      221.28     19.21 o 
  -3   3   6      272.10      285.24     14.71 o 
  -2   3   6     8209.37     8063.72    108.87 o 
  -1   3   6     4738.81     4895.19     62.79 o 
   0   3   6      567.67      554.86     15.70 o 
   1   3   6      270.58      260.38     12.37 o 
   2   3   6       43.89       24.56      5.85 o 
   3   3   6      522.33      491.96     19.16 o 
   4   3   6      461.79      481.62     20.71 o 
   5   3   6      679.43      616.92     33.68 o 
   6   3   6       49.97       40.88     10.32 o 
   7   3   6        0.45        0.00     11.83 o 
   8   3   6       30.20       39.88     17.98 o 
  -8   4   6      455.95      490.49     39.75 o 
  -7   4   6     1478.55     1279.89     54.52 o 
  -4   4   6      304.99      307.92     25.31 o 
  -2   4   6     6543.89     6760.16     83.68 o 
  -1   4   6     1242.93     1243.67     25.15 o 
   0   4   6     3722.60     3621.87     53.44 o 
   1   4   6      517.20      493.81     17.39 o 
   2   4   6       29.07       26.61      9.12 o 
   3   4   6      663.07      647.77     22.51 o 
   4   4   6      892.53      822.73     26.77 o 
   5   4   6      812.46      772.42     29.75 o 
   6   4   6      202.80      211.05     32.03 o 
   7   4   6      153.11      142.29     23.11 o 
  -8   5   6      154.39      136.56     24.93 o 
  -7   5   6      871.83      889.36     32.99 o 
  -6   5   6     1460.23     1535.92     42.28 o 
  -5   5   6      385.41      404.19     20.90 o 
  -4   5   6       52.51       74.36     10.89 o 
  -3   5   6      118.41      113.80     16.44 o 
  -2   5   6      822.89      776.24     25.25 o 
  -1   5   6     2932.98     2857.99     45.97 o 
   0   5   6     1088.72     1076.83     26.06 o 
   1   5   6     1153.55     1175.93     48.90 o 
   2   5   6      219.29      224.69     14.77 o 
   3   5   6      930.90      978.49     28.93 o 
   4   5   6      512.68      500.83     31.16 o 
   5   5   6       81.95       96.82     13.46 o 
   6   5   6      174.95      135.65     21.80 o 
   7   5   6       87.89       73.79     19.40 o 
  -8   6   6        4.81        0.00     15.29 o 
  -7   6   6      299.84      269.93     31.95 o 
  -6   6   6     1494.77     1506.93     64.02 o 
  -5   6   6     1307.90     1368.85     49.66 o 
  -4   6   6      630.21      674.27     26.26 o 
  -3   6   6       46.01       61.81     12.47 o 
  -2   6   6       58.09       68.17     10.43 o 
  -1   6   6      635.33      556.88     22.72 o 
   0   6   6     1045.28     1088.63     32.41 o 
   1   6   6      751.88      740.68     25.65 o 
   2   6   6     1025.35     1031.17     33.75 o 
   3   6   6      160.98      159.12     14.73 o 
   4   6   6        0.74        2.64      7.58 o 
   5   6   6      352.67      374.95     31.53 o 
   6   6   6      518.17      512.54     38.25 o 
  -8   7   6      263.47      312.79     41.34 o 
  -7   7   6      250.99      259.67     34.11 o 
  -6   7   6     1066.76     1039.66     76.27 o 
  -5   7   6      727.83      683.46     45.65 o 
  -4   7   6      556.86      545.39     82.23 o 
  -3   7   6       47.42       52.03     12.09 o 
  -2   7   6       15.75        3.23      7.12 o 
  -1   7   6     1339.89     1316.24     37.08 o 
   0   7   6     2447.99     2398.49     77.75 o 
   1   7   6      263.07      250.22     19.15 o 
   2   7   6       54.68       82.74     11.66 o 
   3   7   6      428.32      467.91     23.76 o 
   4   7   6      344.41      396.51     41.78 o 
   5   7   6      126.64      122.60     21.55 o 
   6   7   6        8.66       17.32     18.79 o 
  -8   8   6       37.06        8.64     18.63 o 
  -7   8   6       18.52       40.69     25.79 o 
  -6   8   6      108.30      143.70     26.79 o 
  -5   8   6      996.20      968.36     59.74 o 
  -4   8   6      965.47      885.42     83.52 o 
  -3   8   6       24.71        8.12     12.67 o 
  -2   8   6       22.55       16.84     20.99 o 
  -1   8   6      274.59      285.99     20.15 o 
   0   8   6      579.69      566.25     27.09 o 
   1   8   6       63.99       76.59     12.74 o 
   2   8   6      118.54      148.51     17.68 o 
   3   8   6      103.94      106.00     17.19 o 
   4   8   6       18.54       32.03     16.93 o 
   5   8   6       45.73       19.43     15.85 o 
  -7   9   6      453.79      466.11     56.79 o 
  -6   9   6      306.66      282.36     38.64 o 
  -5   9   6      395.22      251.68     35.23 o 
  -4   9   6      458.48      380.29     56.57 o 
  -3   9   6      138.44      150.70     27.08 o 
  -2   9   6      366.92      315.46     34.76 o 
  -1   9   6      601.58      645.89     57.67 o 
   0   9   6      903.96      893.66     50.20 o 
   1   9   6      529.18      560.66     64.31 o 
   2   9   6      115.90       93.01     16.13 o 
   3   9   6       41.56       64.12     22.78 o 
   4   9   6      656.23      768.81     62.27 o 
  -6  10   6        9.90       10.74     19.79 o 
  -5  10   6      334.02      314.13     41.38 o 
  -4  10   6      182.33      212.51     33.68 o 
  -3  10   6       33.66       15.83     16.30 o 
  -2  10   6        8.42       13.81     16.70 o 
  -1  10   6        5.29        4.90     14.80 o 
   0  10   6      171.04      149.80     27.26 o 
   1  10   6       28.95       65.73     42.12 o 
   2  10   6        9.61       21.25     25.40 o 
   3  10   6       21.05       27.54     28.51 o 
  -4  11   6      136.42      174.08     37.68 o 
  -3  11   6      153.08      197.90     62.37 o 
  -2  11   6       73.30       38.76     21.94 o 
  -1  11   6      107.07      114.04     27.59 o 
   0  11   6      457.78      413.09     43.23 o 
   1  11   6      570.91      624.66     50.25 o 
   0 -13   7       97.61      205.53     55.27 o 
   1 -13   7      324.62      402.06     69.07 o 
   2 -13   7      400.28      303.18     61.30 o 
   3 -13   7      140.43      131.73     24.77 o 
   4 -13   7      579.01      647.22     44.33 o 
  -2 -12   7       56.31       36.22     31.56 o 
  -1 -12   7       94.90       62.20     35.38 o 
   0 -12   7      612.21      575.00     74.26 o 
   1 -12   7      273.20      271.95     55.34 o 
   2 -12   7       76.70       57.45     21.32 o 
   3 -12   7      359.71      312.87     30.79 o 
   4 -12   7      653.49      599.62     46.63 o 
   5 -12   7      645.76      738.86     92.98 o 
   6 -12   7      322.54      343.02     49.12 o 
  -3 -11   7      242.87       99.66     40.50 o 
  -2 -11   7     1114.43     1023.20     94.86 o 
  -1 -11   7      403.13      435.04     63.89 o 
   0 -11   7      265.30      270.33     53.46 o 
   1 -11   7      525.49      551.16     68.10 o 
   2 -11   7      131.27      115.15     19.16 o 
   3 -11   7      269.95      256.27     27.07 o 
   4 -11   7      922.33      959.44     45.44 o 
   5 -11   7     1071.31     1055.07     49.47 o 
   6 -11   7      896.49      831.10     52.12 o 
   7 -11   7      112.60      130.54     30.78 o 
  -4 -10   7      244.36      188.82     49.57 o 
  -3 -10   7       93.37       85.14     35.25 o 
  -2 -10   7        0.53        0.00     17.56 o 
  -1 -10   7      347.53      430.64     60.00 o 
   0 -10   7     1372.31     1288.61     93.37 o 
   1 -10   7      888.56     1025.17     44.97 o 
   2 -10   7       26.86       22.08     11.62 o 
   3 -10   7       39.63       26.43     21.89 o 
   4 -10   7      359.43      324.45     29.18 o 
   5 -10   7     1254.92     1210.90     51.34 o 
   6 -10   7      659.07      707.40     43.39 o 
   7 -10   7      113.08       98.21     33.26 o 
  -6  -9   7      407.71      458.62     45.01 o 
  -5  -9   7      346.78      345.28     31.07 o 
  -4  -9   7       71.80       78.53     16.96 o 
  -3  -9   7       47.43       61.43     29.87 o 
  -2  -9   7     1820.54     1831.09    113.01 o 
  -1  -9   7     4629.12     4617.21    189.14 o 
   0  -9   7      486.25      417.42     55.14 o 
   1  -9   7       27.48       26.07     10.49 o 
   2  -9   7     1536.12     1501.94     48.55 o 
   3  -9   7      704.50      772.44     36.60 o 
   4  -9   7     1583.04     1466.92     59.47 o 
   5  -9   7     2968.90     2673.09     75.25 o 
   6  -9   7      955.67      986.58     46.34 o 
   7  -9   7       95.50       61.84     17.56 o 
   8  -9   7      144.44      148.93     25.09 o 
  -6  -8   7       96.22      124.14     36.48 o 
  -5  -8   7       17.68       23.12     13.39 o 
  -4  -8   7      139.26      109.82     17.70 o 
  -3  -8   7     2211.17     1891.30     67.86 o 
  -2  -8   7      268.62      252.40     37.24 o 
  -1  -8   7      536.61      499.52     55.73 o 
   0  -8   7       50.27       52.34     13.15 o 
   1  -8   7     2309.40     2298.46     57.70 o 
   2  -8   7      747.39      796.58     57.37 o 
   3  -8   7      161.35      162.83     23.37 o 
   4  -8   7       81.99       91.78     15.46 o 
   5  -8   7      517.19      564.64     34.11 o 
   6  -8   7     1603.49     1690.39     59.51 o 
   7  -8   7      223.67      197.90     25.79 o 
   8  -8   7       10.18        0.00     13.09 o 
  -7  -7   7       85.86       67.56     18.81 o 
  -6  -7   7      431.07      444.33     34.65 o 
  -5  -7   7     1240.41     1190.28     47.69 o 
  -4  -7   7      464.45      483.23     29.91 o 
  -3  -7   7       49.80       50.15     12.22 o 
  -2  -7   7     1364.44     1370.42     41.44 o 
  -1  -7   7     3951.61     3838.38     74.02 o 
   0  -7   7     4426.74     4454.30     82.49 o 
   1  -7   7     3539.92     3469.71    102.38 o 
   2  -7   7     1522.82     1471.62     44.13 o 
   3  -7   7      692.67      685.58     30.61 o 
   4  -7   7     1720.20     1614.54     50.09 o 
   5  -7   7     1940.35     1892.36     57.90 o 
   6  -7   7     1997.20     2076.77    101.31 o 
   7  -7   7     1432.34     1465.52     56.26 o 
   8  -7   7      160.52      172.11     31.49 o 
   9  -7   7       53.79       85.47     36.48 o 
  -8  -6   7        0.13       38.10     29.61 o 
  -7  -6   7        3.20        9.92     13.73 o 
  -6  -6   7       59.81       73.45     16.82 o 
  -5  -6   7       17.30       14.47     10.25 o 
  -4  -6   7      120.62      117.33     17.08 o 
  -3  -6   7        4.59        3.40      7.22 o 
  -2  -6   7       24.04       29.37      8.65 o 
  -1  -6   7     1434.86     1528.22     27.96 o 
   0  -6   7      378.61      421.81     16.15 o 
   1  -6   7       54.45       57.85      8.21 o 
   2  -6   7      369.55      347.52     20.99 o 
   3  -6   7      186.85      182.88     22.53 o 
   4  -6   7       40.91       42.07     12.18 o 
   5  -6   7       11.55        6.35      7.93 o 
   6  -6   7       84.91       68.09     37.42 o 
   7  -6   7       96.06      114.80     18.94 o 
   8  -6   7       96.48       78.85     17.18 o 
   9  -6   7        4.33        6.84     14.93 o 
  -8  -5   7      279.18      298.83     33.24 o 
  -7  -5   7      544.13      501.97     36.43 o 
  -6  -5   7     1058.24     1000.79     43.77 o 
  -5  -5   7     2307.36     2310.65     70.59 o 
  -4  -5   7     1415.97     1373.07     63.25 o 
  -3  -5   7      840.62      890.21     32.92 o 
  -2  -5   7     1058.10     1107.97     33.94 o 
  -1  -5   7     4210.82     4182.22     55.65 o 
   0  -5   7    10584.66    10556.52    117.78 o 
   1  -5   7     3222.49     3234.68     51.94 o 
   2  -5   7      165.54      130.55      9.51 o 
   3  -5   7      254.86      236.45     13.26 o 
   4  -5   7     3432.68     3457.82     76.18 o 
   5  -5   7     3247.32     3222.24     76.24 o 
   6  -5   7     3118.97     3046.21    116.19 o 
   7  -5   7     1790.24     1947.58     77.45 o 
   8  -5   7      443.83      480.83     40.27 o 
   9  -5   7      242.95      289.90     32.23 o 
  -8  -4   7       19.49        7.39     13.21 o 
  -7  -4   7       19.81       19.52     12.84 o 
  -6  -4   7        4.00        0.00     10.57 o 
  -5  -4   7      154.19      182.07     19.98 o 
  -4  -4   7      187.93      152.84     16.74 o 
  -3  -4   7       98.75       73.75     16.57 o 
  -2  -4   7      248.18      225.11     11.44 o 
  -1  -4   7      162.60      180.19     10.08 o 
   0  -4   7       31.05       38.99      5.21 o 
   1  -4   7      200.98      260.49     10.26 o 
   2  -4   7     1198.81     1314.80     24.99 o 
   3  -4   7      323.26      351.43     13.29 o 
   4  -4   7     1285.13     1381.96     29.38 o 
   5  -4   7      271.64      257.17     14.62 o 
   6  -4   7      618.93      572.49     47.59 o 
   7  -4   7      254.29      241.01     24.67 o 
   8  -4   7        0.47        0.50     10.10 o 
   9  -4   7       64.66       49.69     17.29 o 
  -9  -3   7      205.50      190.71     38.62 o 
  -8  -3   7      156.22      180.64     24.94 o 
  -7  -3   7     1149.86     1119.94     47.78 o 
  -6  -3   7     2221.48     2269.99     64.45 o 
  -5  -3   7     3184.98     3082.41     73.09 o 
  -4  -3   7     2801.92     2887.56     65.86 o 
  -3  -3   7       93.80       68.12     16.33 o 
  -2  -3   7     1597.51     1679.45     31.08 o 
  -1  -3   7     9213.42     9496.62    132.68 o 
   0  -3   7    11115.93    11294.89    123.51 o 
   1  -3   7     5424.79     5326.45     66.04 o 
   2  -3   7     1688.24     1677.69     29.49 o 
   3  -3   7        3.27        2.55      3.77 o 
   4  -3   7     2689.56     2649.27     44.77 o 
   5  -3   7     2526.22     2523.29     46.18 o 
   6  -3   7      880.76      825.50     26.23 o 
   7  -3   7     2583.12     2435.64     51.07 o 
   8  -3   7      649.43      681.85     39.74 o 
   9  -3   7      250.45      260.70     45.78 o 
  -9  -2   7       47.81       22.25     15.24 o 
  -8  -2   7      219.67      205.21     33.11 o 
  -7  -2   7       48.88       67.91     19.20 o 
  -6  -2   7      599.90      609.86     32.74 o 
  -5  -2   7      158.26      147.44     17.00 o 
  -4  -2   7      844.61      942.34     40.76 o 
  -3  -2   7       11.88        1.59      3.53 o 
  -2  -2   7      790.46      835.28     20.35 o 
  -1  -2   7       87.48       95.09      6.54 o 
   0  -2   7       37.90       57.99      9.47 o 
   1  -2   7      443.09      431.19     14.15 o 
   2  -2   7      359.31      421.71     13.78 o 
   3  -2   7        8.56        2.27      3.92 o 
   4  -2   7      268.07      254.49     13.77 o 
   5  -2   7     1517.48     1496.97     34.25 o 
   6  -2   7        0.50        0.00      5.77 o 
   7  -2   7       52.93       42.97     10.36 o 
   8  -2   7        2.11        2.16      8.40 o 
   9  -2   7        2.25       13.02     12.20 o 
  -9  -1   7      425.03      428.34     35.60 o 
  -8  -1   7     1221.92     1227.17     55.82 o 
  -7  -1   7      155.67      138.19     19.38 o 
  -6  -1   7       87.73       83.93     14.03 o 
  -5  -1   7     3630.70     3615.93     77.69 o 
  -4  -1   7     6860.61     6774.34    108.34 o 
  -3  -1   7     8627.62     8794.76    100.55 o 
  -2  -1   7     1557.97     1538.62     26.10 o 
  -1  -1   7       37.89       35.62      4.94 o 
   0  -1   7     5873.29     6017.09     72.12 o 
   1  -1   7     9573.57     9194.48    104.73 o 
   2  -1   7     6619.31     6485.39     80.39 o 
   3  -1   7     1809.48     2052.29     37.06 o 
   4  -1   7      214.08      244.16     14.02 o 
   5  -1   7      856.46      873.51     26.17 o 
   6  -1   7     1275.48     1277.17     42.48 o 
   7  -1   7      849.85      864.22     30.27 o 
   8  -1   7      265.40      270.72     21.20 o 
   9  -1   7      532.30      643.90     50.33 o 
  -9   0   7       18.41        2.00     15.03 o 
  -8   0   7       50.52       46.03     15.66 o 
  -7   0   7       94.37      105.06     22.14 o 
  -6   0   7      771.88      736.12     32.37 o 
  -5   0   7     1047.02     1052.51     29.16 o 
  -4   0   7      322.78      352.35     15.73 o 
  -3   0   7      825.01      789.35     18.58 o 
  -2   0   7      294.30      346.03     13.25 o 
  -1   0   7      171.21      245.19     11.57 o 
   0   0   7     1849.85     1871.06     31.47 o 
   1   0   7      496.20      482.54     15.14 o 
   2   0   7       35.43       31.22      5.47 o 
   3   0   7     3230.75     3378.86     52.38 o 
   4   0   7       70.89       65.09      9.83 o 
   5   0   7      142.38      127.69     14.24 o 
   6   0   7     1183.74     1230.43     50.75 o 
   7   0   7       79.58      104.22     14.13 o 
   8   0   7        8.35        8.07      9.61 o 
   9   0   7        0.17        8.13     19.15 o 
  -9   1   7      764.21      755.80     54.31 o 
  -8   1   7      248.28      291.60     33.38 o 
  -7   1   7     1299.46     1290.59     46.15 o 
  -6   1   7     1720.18     1717.52     50.12 o 
  -5   1   7     2241.46     2350.68     42.04 o 
  -4   1   7     2147.58     2140.56     36.88 o 
  -3   1   7     2416.60     2360.96     37.33 o 
  -2   1   7     6443.92     6524.80     78.10 o 
  -1   1   7      293.37      320.63      9.74 o 
   0   1   7      963.95      947.41     20.04 o 
   1   1   7     2456.99     2202.18     36.17 o 
   2   1   7     3608.92     3467.06     52.09 o 
   3   1   7     1652.61     1760.32     35.36 o 
   4   1   7      154.08      167.26     12.93 o 
   5   1   7     1760.77     1774.37     40.99 o 
   6   1   7     1429.69     1504.86     38.97 o 
   7   1   7      555.28      540.28     26.36 o 
   8   1   7       31.71       26.02     15.19 o 
  -9   2   7      105.44      110.99     25.41 o 
  -8   2   7       17.44       25.09     15.63 o 
  -7   2   7      104.60       94.09     20.44 o 
  -6   2   7      301.54      356.62     19.63 o 
  -5   2   7     1513.50     1581.91     38.06 o 
  -4   2   7     2689.68     2710.15     43.83 o 
  -3   2   7       52.66       56.62      6.95 o 
  -2   2   7      207.35      186.04     17.14 o 
  -1   2   7     1054.35     1066.20     27.03 o 
   0   2   7      248.29      210.13     10.02 o 
   1   2   7     1191.50     1135.89     24.94 o 
   2   2   7      224.42      228.42     17.92 o 
   3   2   7      528.18      546.63     19.65 o 
   4   2   7      487.19      449.31     19.65 o 
   5   2   7      352.50      368.62     20.01 o 
   6   2   7      387.13      428.52     22.95 o 
   7   2   7       35.94       29.91     11.28 o 
   8   2   7        2.79       14.83     14.61 o 
  -9   3   7     1230.74     1246.79     63.37 o 
  -8   3   7      949.05      969.67    120.39 o 
  -7   3   7      249.64      262.74     19.21 o 
  -6   3   7     1264.25     1125.96     46.40 o 
  -5   3   7     1809.03     1705.10     47.07 o 
  -4   3   7     1870.65     2054.49     56.57 o 
  -3   3   7     1054.33     1050.95     28.88 o 
  -2   3   7     1291.99     1418.87     33.40 o 
  -1   3   7     2465.48     2621.62     48.86 o 
   0   3   7     2433.16     2426.27     39.48 o 
   1   3   7     1172.15     1056.68     32.08 o 
   2   3   7      632.94      581.94     19.65 o 
   3   3   7      963.89      942.71     26.79 o 
   4   3   7      166.14      196.67     15.09 o 
   5   3   7      195.55      196.37     20.02 o 
   6   3   7      408.90      426.37     31.89 o 
   7   3   7      533.34      482.09     36.67 o 
   8   3   7      115.17      133.35     41.21 o 
  -9   4   7      476.86      501.85     59.81 o 
  -8   4   7      129.99      136.49     24.35 o 
  -7   4   7       25.69        9.04      8.21 o 
  -6   4   7       43.54       50.66     10.08 o 
  -5   4   7     1022.77     1078.70     32.65 o 
  -4   4   7     1531.57     1521.51     38.32 o 
  -3   4   7     2464.78     2681.14     52.28 o 
  -2   4   7      487.64      612.59     24.86 o 
  -1   4   7       10.20        3.72      5.53 o 
   0   4   7     1530.44     1458.85     46.44 o 
   1   4   7      867.74      902.27     34.67 o 
   2   4   7        2.19        4.55      6.25 o 
   3   4   7      306.46      306.38     17.60 o 
   4   4   7      982.14     1037.62     32.09 o 
   5   4   7      301.85      327.01     20.43 o 
   6   4   7       74.51       86.71     18.09 o 
   7   4   7      150.41      162.10     25.37 o 
  -8   5   7      570.38      628.85     44.77 o 
  -7   5   7      660.45      591.96     30.26 o 
  -6   5   7      278.50      258.73     22.01 o 
  -5   5   7      621.74      721.55     27.77 o 
  -4   5   7     1132.49     1203.50     34.60 o 
  -3   5   7     1876.74     1938.69     67.23 o 
  -2   5   7     1864.47     1852.31     42.36 o 
  -1   5   7      383.07      371.83     19.65 o 
   0   5   7      655.83      609.05     27.93 o 
   1   5   7      541.11      533.00     20.18 o 
   2   5   7      612.45      630.11     26.94 o 
   3   5   7      921.96      932.31     29.18 o 
   4   5   7        0.45        0.00      6.26 o 
   5   5   7       28.71       24.75     13.15 o 
   6   5   7      243.36      239.07     27.31 o 
   7   5   7      338.66      410.13     58.87 o 
  -8   6   7      185.66      207.65     31.73 o 
  -7   6   7      288.12      310.44     47.76 o 
  -6   6   7      376.83      422.98     36.94 o 
  -5   6   7      237.91      236.78     18.62 o 
  -4   6   7     1887.72     1839.47     45.30 o 
  -3   6   7      939.45     1067.10     33.01 o 
  -2   6   7       11.42        4.19      6.69 o 
  -1   6   7       87.06       83.94     11.86 o 
   0   6   7      831.47      822.14     35.99 o 
   1   6   7     1794.69     1950.06     49.83 o 
   2   6   7      356.36      381.39     19.99 o 
   3   6   7       86.48       78.00     11.82 o 
   4   6   7      197.30      179.07     16.99 o 
   5   6   7      245.52      262.09     28.15 o 
   6   6   7      128.19      126.89     33.48 o 
  -8   7   7      455.20      572.02     67.26 o 
  -7   7   7       84.25      102.54     41.92 o 
  -6   7   7        0.49       10.40     14.39 o 
  -5   7   7      317.75      316.13     38.42 o 
  -4   7   7     2663.15     2483.21     85.24 o 
  -3   7   7      451.83      482.51     24.37 o 
  -2   7   7      213.32      163.66     21.59 o 
  -1   7   7       39.00       30.57      9.27 o 
   0   7   7      734.59      731.67     29.13 o 
   1   7   7      565.19      613.58     28.52 o 
   2   7   7      268.13      273.54     21.53 o 
   3   7   7      555.31      593.99     30.49 o 
   4   7   7       40.08       40.64     11.07 o 
   5   7   7       27.77       20.87     14.67 o 
  -8   8   7      221.61      213.53     75.07 o 
  -7   8   7      314.85      317.07     40.13 o 
  -6   8   7       93.85       78.20     54.85 o 
  -5   8   7      235.45      255.22     34.19 o 
  -4   8   7      660.44      684.71     68.88 o 
  -3   8   7     2164.69     2161.81    190.60 o 
  -2   8   7      657.40      650.49     44.60 o 
  -1   8   7        0.55       10.88      8.72 o 
   0   8   7      180.77      195.95     37.19 o 
   1   8   7      750.46      767.69     32.71 o 
   2   8   7      161.52      163.47     19.12 o 
   3   8   7        3.29        6.21     11.01 o 
   4   8   7      107.49      106.80     26.22 o 
  -7   9   7      278.47      230.18     37.72 o 
  -6   9   7       17.54       63.45     22.85 o 
  -5   9   7        6.63        1.88     22.74 o 
  -4   9   7       89.04       78.08     22.30 o 
  -3   9   7      773.06      795.48     53.40 o 
  -2   9   7      151.72      109.62     22.77 o 
  -1   9   7       19.37       20.79     19.18 o 
   0   9   7       21.93        8.97     14.07 o 
   1   9   7       12.53        8.33     10.24 o 
   2   9   7       73.78       68.28     21.40 o 
   3   9   7       67.08       60.35     22.55 o 
  -6  10   7      497.20      533.28     74.39 o 
  -5  10   7      152.30      198.53     34.78 o 
  -4  10   7      110.24      104.53     27.48 o 
  -3  10   7      487.68      491.23    102.70 o 
  -2  10   7      608.75      597.31     54.40 o 
  -1  10   7      234.08      254.77     35.30 o 
   0  10   7      178.72      179.55     29.99 o 
   1  10   7       61.59       72.59     23.09 o 
   2  10   7       37.85       42.97     20.62 o 
  -4  11   7       38.74       23.85     30.65 o 
  -3  11   7      197.56      172.65     56.15 o 
  -2  11   7       93.81       60.27     35.54 o 
  -1  11   7       19.26       60.25     23.16 o 
   0  11   7        2.35        0.00     18.09 o 
   0 -13   8      122.59      119.74     45.94 o 
   1 -13   8      200.21      285.23     61.95 o 
   2 -13   8      300.63      351.85     67.58 o 
   3 -13   8      304.33      321.95     43.77 o 
   4 -13   8      213.56      214.52     29.80 o 
  -2 -12   8       80.33       24.43     29.68 o 
  -1 -12   8      163.43      186.74     50.87 o 
   0 -12   8      303.89      309.40     59.42 o 
   1 -12   8      299.54      193.68     49.76 o 
   2 -12   8      667.45      623.15     76.91 o 
   3 -12   8      608.78      644.18     40.83 o 
   4 -12   8       52.03       61.05     19.13 o 
   5 -12   8      183.61      238.70     30.93 o 
  -3 -11   8      341.81      309.14     59.48 o 
  -2 -11   8      262.30      262.81     55.66 o 
  -1 -11   8       75.47      113.59     38.49 o 
   0 -11   8       49.07       75.62     33.69 o 
   1 -11   8      695.79      831.60     82.29 o 
   2 -11   8     1929.95     1923.13    105.79 o 
   3 -11   8      247.08      236.06     26.59 o 
   4 -11   8       15.90       17.49     13.71 o 
   5 -11   8      130.45      129.21     22.44 o 
   6 -11   8      228.96      269.80     33.63 o 
  -4 -10   8      457.65      545.85     73.35 o 
  -3 -10   8      262.90      298.06     56.50 o 
  -2 -10   8      472.32      440.62     64.67 o 
  -1 -10   8      876.48      908.19     83.65 o 
   0 -10   8     1971.21     1954.33    118.25 o 
   1 -10   8      104.76      117.86     36.48 o 
   2 -10   8        1.85       11.20     10.75 o 
   3 -10   8     1334.46     1316.46     49.88 o 
   4 -10   8      763.64      733.08     40.44 o 
   5 -10   8      446.26      489.60     35.56 o 
   6 -10   8      643.81      610.15     40.67 o 
   7 -10   8      706.36      788.95     47.89 o 
  -6  -9   8       20.62        7.35     18.78 o 
  -5  -9   8       38.02       22.03     14.55 o 
  -4  -9   8        9.90       14.10     13.49 o 
  -3  -9   8      888.30      828.81     79.44 o 
  -2  -9   8     2857.93     2651.73    138.99 o 
  -1  -9   8       24.19        4.86     21.45 o 
   0  -9   8       15.78        9.01     19.57 o 
   1  -9   8        0.36        0.00      9.29 o 
   2  -9   8      632.60      648.04     33.09 o 
   3  -9   8     1603.81     1623.84     65.24 o 
   4  -9   8       12.05        6.28     10.87 o 
   5  -9   8        9.50       11.56     11.04 o 
   6  -9   8      309.17      362.36     31.93 o 
   7  -9   8      222.99      220.09     35.92 o 
   8  -9   8       36.30       30.15     20.79 o 
  -6  -8   8       97.50       71.96     17.95 o 
  -5  -8   8      282.62      282.19     28.19 o 
  -4  -8   8     2322.59     2271.25     65.90 o 
  -3  -8   8      972.86      966.87     42.54 o 
  -2  -8   8      602.31      612.89     38.00 o 
  -1  -8   8      784.25      663.26     63.44 o 
   0  -8   8     1470.55     1431.17     54.02 o 
   1  -8   8     4779.52     5017.64     97.17 o 
   2  -8   8      673.18      668.97     46.94 o 
   3  -8   8      549.18      553.10     30.77 o 
   4  -8   8     1300.70     1318.69     47.67 o 
   5  -8   8      740.69      800.89     40.55 o 
   6  -8   8     1320.83     1244.18     54.30 o 
   7  -8   8      576.78      574.05     39.48 o 
   8  -8   8      304.48      309.00     63.58 o 
  -7  -7   8       17.56       22.73     16.23 o 
  -6  -7   8       33.08       13.53     12.33 o 
  -5  -7   8       83.46       58.91     15.84 o 
  -4  -7   8      115.99      113.18     17.78 o 
  -3  -7   8      176.97      194.02     19.69 o 
  -2  -7   8     1181.42     1219.65     39.64 o 
  -1  -7   8     1339.43     1347.24     47.97 o 
   0  -7   8      433.45      472.34     40.95 o 
   1  -7   8      477.57      509.37     25.05 o 
   2  -7   8      125.11      126.25     14.92 o 
   3  -7   8     1741.99     1713.41     50.69 o 
   4  -7   8      371.50      376.96     32.08 o 
   5  -7   8        8.39        4.72     10.43 o 
   6  -7   8       49.00       32.51     12.56 o 
   7  -7   8      179.51      182.56     27.24 o 
   8  -7   8      125.49      132.49     27.75 o 
  -7  -6   8      315.20      303.76     31.48 o 
  -6  -6   8      510.80      570.87     61.14 o 
  -5  -6   8      345.96      322.01     27.99 o 
  -4  -6   8     2008.21     2125.57     64.53 o 
  -3  -6   8     2883.93     2823.92     66.70 o 
  -2  -6   8     1661.53     1676.35     49.33 o 
  -1  -6   8     1401.93     1451.22     38.79 o 
   0  -6   8     3271.68     3047.44     45.39 o 
   1  -6   8     4845.99     4752.48     72.08 o 
   2  -6   8     4880.53     5129.14     95.53 o 
   3  -6   8     1208.85     1229.47     43.81 o 
   4  -6   8      329.23      318.53     55.41 o 
   5  -6   8     1698.85     1613.10     52.46 o 
   6  -6   8     1071.92     1137.46     54.97 o 
   7  -6   8      880.56      926.20     60.43 o 
   8  -6   8      839.28      765.61     68.31 o 
   9  -6   8      140.20      127.34     56.24 o 
  -8  -5   8       31.38       16.61     16.10 o 
  -7  -5   8      319.22      280.82     29.65 o 
  -6  -5   8       22.78       16.14     11.68 o 
  -5  -5   8      451.35      433.05     29.37 o 
  -4  -5   8        7.80       13.82      8.98 o 
  -3  -5   8      230.91      214.68     18.41 o 
  -2  -5   8      673.67      685.48     26.79 o 
  -1  -5   8       82.38      106.49      9.47 o 
   0  -5   8     1882.34     1976.71     32.74 o 
   1  -5   8      236.18      299.80     15.57 o 
   2  -5   8       35.34       28.70      6.28 o 
   3  -5   8       36.83       23.05      6.57 o 
   4  -5   8      305.47      308.41     22.49 o 
   5  -5   8        3.96        1.41     11.29 o 
   6  -5   8      452.87      427.33     32.90 o 
   7  -5   8       18.65       13.79     11.56 o 
   8  -5   8      179.62      176.91     46.88 o 
   9  -5   8       24.89        8.33     18.17 o 
  -8  -4   8      393.80      433.27     36.81 o 
  -7  -4   8      787.58      912.57     44.67 o 
  -6  -4   8     2875.77     2798.26     75.73 o 
  -5  -4   8      669.38      626.87     32.80 o 
  -4  -4   8     2579.38     2470.93     61.71 o 
  -3  -4   8     3724.00     3833.33     79.56 o 
  -2  -4   8      193.67      151.87      9.30 o 
  -1  -4   8     3979.59     4234.94     55.20 o 
   0  -4   8    10953.31    11327.41    125.82 o 
   1  -4   8     8058.50     8148.25     95.49 o 
   2  -4   8      312.67      208.91     11.54 o 
   3  -4   8      734.93      624.16     18.21 o 
   4  -4   8      890.82      858.71     23.28 o 
   5  -4   8     2381.18     2540.61     57.92 o 
   6  -4   8     3516.42     3488.20    110.78 o 
   7  -4   8      697.47      681.15     43.01 o 
   8  -4   8      379.07      339.09     30.87 o 
   9  -4   8      278.35      289.58     46.63 o 
  -9  -3   8       50.26       29.95     19.96 o 
  -8  -3   8        8.79       24.26     13.59 o 
  -7  -3   8      248.96      259.79     27.13 o 
  -6  -3   8      155.63      154.64     26.05 o 
  -5  -3   8      285.44      261.50     22.50 o 
  -4  -3   8       23.22        9.80     11.01 o 
  -3  -3   8      748.50      771.65     32.72 o 
  -2  -3   8      162.00      192.66     10.53 o 
  -1  -3   8      343.55      416.03     12.72 o 
   0  -3   8      328.27      318.13     11.82 o 
   1  -3   8       36.92       37.15      5.41 o 
   2  -3   8      640.97      646.82     18.02 o 
   3  -3   8      278.52      315.88     14.31 o 
   4  -3   8       43.02       55.44      8.01 o 
   5  -3   8        1.82        2.66      5.42 o 
   6  -3   8       51.88       42.20     10.37 o 
   7  -3   8       47.76       88.09     12.60 o 
   8  -3   8       26.30       42.85     22.97 o 
   9  -3   8        1.93        9.80     18.02 o 
  -9  -2   8      212.97      185.91     26.15 o 
  -8  -2   8      392.37      486.35     36.19 o 
  -7  -2   8     1590.27     1612.86     56.09 o 
  -6  -2   8     1263.81     1301.80     47.13 o 
  -5  -2   8     1213.33     1064.42     97.88 o 
  -4  -2   8     3913.91     3863.82     97.33 o 
  -3  -2   8     3894.35     3833.50     60.09 o 
  -2  -2   8     4388.51     4267.55     55.32 o 
  -1  -2   8     3748.97     3887.13     51.68 o 
   0  -2   8      815.24      872.37     19.47 o 
   1  -2   8    11218.78    11807.26    131.86 o 
   2  -2   8    16620.65    16709.04    181.92 o 
   3  -2   8     3012.19     2787.80     45.68 o 
   4  -2   8       27.49       18.24      6.15 o 
   5  -2   8       69.13       58.58      9.40 o 
   6  -2   8      917.76      948.34     29.50 o 
   7  -2   8     2178.69     2138.57     48.71 o 
   8  -2   8      400.22      402.40     24.45 o 
   9  -2   8      201.15      210.45     26.40 o 
  -9  -1   8       37.03       45.38     29.55 o 
  -8  -1   8       14.22       15.11     12.37 o 
  -7  -1   8        0.02        0.00      8.74 o 
  -6  -1   8       33.90       26.33     13.40 o 
  -5  -1   8      352.89      351.28     23.22 o 
  -4  -1   8     1598.24     1622.01     45.11 o 
  -3  -1   8        5.29        6.97      3.92 o 
  -2  -1   8      137.49      151.92      8.60 o 
  -1  -1   8     2745.98     2887.47     50.23 o 
   0  -1   8      378.93      390.71     12.86 o 
   1  -1   8        0.37        2.48      3.32 o 
   2  -1   8      794.16      877.74     21.80 o 
   3  -1   8      298.30      299.21     14.30 o 
   4  -1   8     1176.69     1204.41     31.55 o 
   5  -1   8      255.82      303.46     17.48 o 
   6  -1   8       16.52       13.71      7.41 o 
   7  -1   8      793.20      883.96     30.91 o 
   8  -1   8       20.21       12.15     10.10 o 
   9  -1   8      138.91       93.09     26.49 o 
  -9   0   8      630.52      685.24     53.22 o 
  -8   0   8     1082.84     1062.47     73.48 o 
  -7   0   8      188.24      178.56     20.97 o 
  -6   0   8      327.09      354.74     24.71 o 
  -5   0   8     1481.25     1401.71     42.75 o 
  -4   0   8     5263.67     5432.99     71.46 o 
  -3   0   8     5921.99     6379.39     79.13 o 
  -2   0   8     6734.20     6479.09     78.72 o 
  -1   0   8     3396.16     3014.72     43.30 o 
   0   0   8      896.18      900.55     20.16 o 
   1   0   8     3517.73     3674.37     52.37 o 
   2   0   8     5431.79     5309.32     71.44 o 
   3   0   8     8328.51     7976.56    101.28 o 
   4   0   8      272.23      261.30     15.39 o 
   5   0   8       10.10        4.76      5.99 o 
   6   0   8      406.04      395.60     21.37 o 
   7   0   8      324.35      349.48     23.27 o 
   8   0   8      462.08      467.03     30.86 o 
  -9   1   8       14.80        7.65     14.60 o 
  -8   1   8      608.72      601.36     45.76 o 
  -7   1   8       78.91       91.02     19.38 o 
  -6   1   8        1.20        9.19      9.53 o 
  -5   1   8      703.48      663.22     20.29 o 
  -4   1   8     2291.44     2462.45     41.18 o 
  -3   1   8     5980.40     6049.08     76.51 o 
  -2   1   8      468.56      531.78     13.71 o 
  -1   1   8     2843.55     3063.16     43.86 o 
   0   1   8      294.68      289.19     12.58 o 
   1   1   8     3131.81     3077.64     56.16 o 
   2   1   8     1962.04     1867.53     35.60 o 
   3   1   8        6.02        3.60      4.81 o 
   4   1   8       33.25       32.98      7.49 o 
   5   1   8       48.63       40.91     10.07 o 
   6   1   8      271.86      253.33     18.60 o 
   7   1   8      301.90      343.31     23.48 o 
   8   1   8       55.95       71.17     19.39 o 
  -9   2   8      375.30      353.63     39.32 o 
  -8   2   8      699.23      694.46     52.78 o 
  -7   2   8      897.54     1030.59     51.66 o 
  -6   2   8     1355.22     1280.80     36.00 o 
  -5   2   8      872.58      797.79     35.17 o 
  -4   2   8     2820.77     2855.93     65.28 o 
  -3   2   8     1144.50     1119.52     36.39 o 
  -2   2   8      281.60      243.43     14.38 o 
  -1   2   8    12237.66    11928.82    152.69 o 
   0   2   8     1705.11     1623.29     37.87 o 
   1   2   8       65.17       49.77      6.87 o 
   2   2   8     2853.08     2890.15     48.79 o 
   3   2   8     3649.10     3534.47     62.35 o 
   4   2   8     1483.14     1380.51     34.56 o 
   5   2   8       37.34       36.41      8.96 o 
   6   2   8      207.87      186.63     17.43 o 
   7   2   8      222.80      220.69     27.44 o 
   8   2   8      182.85      225.16     30.22 o 
  -9   3   8      117.74      117.22     26.97 o 
  -8   3   8      106.03       86.73     46.69 o 
  -7   3   8      111.01      101.02     20.24 o 
  -6   3   8      132.72      152.03     15.49 o 
  -5   3   8      205.93      190.26     20.29 o 
  -4   3   8      898.03      949.52     59.11 o 
  -3   3   8     5984.05     5894.20     89.90 o 
  -2   3   8     3621.24     3672.50     63.38 o 
  -1   3   8      111.50      147.99     12.78 o 
   0   3   8       24.05        9.01      4.63 o 
   1   3   8        3.35        0.13      5.20 o 
   2   3   8      190.45      204.92     13.55 o 
   3   3   8      780.15      822.16     25.78 o 
   4   3   8      689.48      712.52     33.26 o 
   5   3   8       31.48       36.35      9.56 o 
   6   3   8        2.19        0.00      7.69 o 
   7   3   8      127.00      135.49     28.30 o 
  -9   4   8       95.26       95.45     34.73 o 
  -8   4   8      934.78     1061.23     55.37 o 
  -7   4   8     1196.47     1371.63     48.84 o 
  -6   4   8      148.60      178.61     17.03 o 
  -5   4   8       88.47       72.68     11.69 o 
  -4   4   8     1455.70     1528.40     66.79 o 
  -3   4   8     2309.53     2313.94     49.15 o 
  -2   4   8     2687.38     2544.11     51.50 o 
  -1   4   8     1996.38     1888.66     42.73 o 
   0   4   8      539.59      560.35     22.81 o 
   1   4   8      834.72      816.74     29.68 o 
   2   4   8       31.72       28.91      7.40 o 
   3   4   8      687.40      683.04     25.00 o 
   4   4   8     1860.92     1799.36     42.77 o 
   5   4   8       73.24       83.80     16.92 o 
   6   4   8        6.31        9.76      9.14 o 
   7   4   8       83.54       72.50     27.08 o 
  -8   5   8      217.51      264.31     46.01 o 
  -7   5   8       47.64       14.50     12.00 o 
  -6   5   8       45.27        7.65      7.94 o 
  -5   5   8      502.98      514.71     36.60 o 
  -3   5   8     4012.12     3930.05     71.15 o 
  -2   5   8      861.67     1026.14     31.60 o 
  -1   5   8       35.35       62.15     10.36 o 
   0   5   8       53.14       39.66      8.70 o 
   1   5   8      995.18      969.03     32.06 o 
   2   5   8     1405.33     1473.54     36.20 o 
   3   5   8       19.91       19.69      9.62 o 
   4   5   8      270.70      258.60     29.11 o 
   5   5   8      147.47      144.23     16.29 o 
   6   5   8       27.72       10.63     13.12 o 
  -8   6   8      272.55      236.51     33.79 o 
  -7   6   8      439.42      510.25     42.60 o 
  -6   6   8      650.35      734.33     48.29 o 
  -5   6   8        0.76        5.02      8.48 o 
  -4   6   8      128.32      141.00     15.21 o 
  -3   6   8     3020.48     2834.67     94.99 o 
  -2   6   8      508.88      572.30     38.65 o 
  -1   6   8      443.44      477.51     24.13 o 
   0   6   8      299.43      305.15     24.05 o 
   1   6   8      123.89      122.95     15.14 o 
   2   6   8      143.84      161.71     25.87 o 
   3   6   8      350.84      377.77     29.88 o 
   4   6   8      381.04      417.07     23.97 o 
   5   6   8        5.96        0.09     12.02 o 
   6   6   8       21.92       32.81     18.99 o 
  -8   7   8      354.45      381.04     57.86 o 
  -7   7   8      417.86      433.20     43.40 o 
  -6   7   8      109.69      131.94     31.04 o 
  -5   7   8       56.00       49.44     26.18 o 
  -4   7   8       10.85        6.28     12.65 o 
  -3   7   8     2717.70     2528.65     66.16 o 
  -2   7   8     3161.61     3170.87     74.60 o 
  -1   7   8        2.15        0.00      7.29 o 
   0   7   8        3.53        6.59      8.59 o 
   1   7   8       97.92      130.03     16.02 o 
   2   7   8     1103.25     1191.60     40.78 o 
   3   7   8      973.23     1007.22     38.93 o 
   4   7   8       30.44       55.73     14.25 o 
   5   7   8       15.27       40.70     20.73 o 
  -7   8   8      244.92      279.00     38.78 o 
  -6   8   8      208.37      172.92     30.72 o 
  -5   8   8       23.49       12.96     22.42 o 
  -4   8   8        0.16        0.00     13.03 o 
  -3   8   8       70.93       57.36     18.37 o 
  -2   8   8      220.78      223.30     24.18 o 
  -1   8   8      485.25      465.17     36.13 o 
   0   8   8       58.53       47.18     13.40 o 
   1   8   8        8.57        7.25      9.45 o 
   2   8   8      225.45      214.70     26.50 o 
   3   8   8       25.68       15.76     12.19 o 
   4   8   8      124.09      164.80     37.00 o 
  -6   9   8      144.94       80.41     37.19 o 
  -5   9   8      121.93      105.07     26.56 o 
  -4   9   8      211.83      194.91     44.45 o 
  -3   9   8      308.35      342.59     58.93 o 
  -2   9   8      961.98      953.22     57.52 o 
  -1   9   8     1331.71     1313.71     74.00 o 
   0   9   8      181.50       94.75     48.70 o 
   1   9   8       33.25        7.79     10.91 o 
   2   9   8        2.18        9.93     11.64 o 
   3   9   8      190.51      229.56     28.21 o 
  -5  10   8       93.76       74.60     24.76 o 
  -4  10   8       25.78       42.80     29.74 o 
  -3  10   8        8.73       18.29     18.09 o 
  -2  10   8      117.19       59.39     20.43 o 
  -1  10   8      170.20      190.31     31.40 o 
   0  10   8       23.75       17.17     17.38 o 
   1  10   8        0.13        0.00     17.71 o 
  -3  11   8      166.74      161.60     45.88 o 
  -2  11   8      296.16      204.95     50.61 o 
  -1  11   8      221.99      218.18     34.94 o 
   0 -13   9      159.50      128.69     49.44 o 
   1 -13   9      381.94      481.70     75.42 o 
   2 -13   9      384.17      417.81     71.21 o 
   3 -13   9      462.51      462.19     72.44 o 
   4 -13   9      454.34      443.97     46.39 o 
  -2 -12   9      285.25      245.13     60.20 o 
  -1 -12   9      591.10      610.58     81.19 o 
   0 -12   9      249.74      238.13     55.21 o 
   1 -12   9       14.39        0.00     24.04 o 
   2 -12   9      292.62      422.21     66.61 o 
   3 -12   9      724.59      744.19     43.58 o 
   4 -12   9      463.32      563.72     40.12 o 
   5 -12   9      228.26      229.51     30.55 o 
  -3 -11   9      391.19      425.71     69.92 o 
  -2 -11   9      294.87      352.04     64.80 o 
  -1 -11   9      172.73      161.80     44.26 o 
   0 -11   9      493.87      447.55     65.77 o 
   1 -11   9     1733.23     1995.02    124.86 o 
   2 -11   9      529.66      556.39     34.80 o 
   3 -11   9      761.39      755.30     51.81 o 
   4 -11   9      843.61      889.46     54.86 o 
   5 -11   9      266.85      267.82     30.18 o 
   6 -11   9      180.94      169.17     36.44 o 
  -4 -10   9      179.18      139.31     43.28 o 
  -3 -10   9        5.87       19.89     24.69 o 
  -2 -10   9       75.18       40.04     30.13 o 
  -1 -10   9      679.13      683.80     74.32 o 
   0 -10   9      231.19      188.56     44.19 o 
   1 -10   9        0.47       17.69     24.36 o 
   2 -10   9      455.58      509.26     35.18 o 
   3 -10   9     2245.46     2302.33     68.14 o 
   4 -10   9     1007.53      926.21     43.33 o 
   5 -10   9       66.63       48.19     23.48 o 
   6 -10   9      140.30      121.37     22.42 o 
   7 -10   9       90.88       99.52     22.66 o 
  -6  -9   9      341.25      313.80     39.15 o 
  -5  -9   9        1.10        0.00     12.31 o 
  -4  -9   9      244.03      197.82     47.95 o 
  -3  -9   9     2424.83     2437.71    136.01 o 
  -2  -9   9     1648.12     1609.55    104.91 o 
  -1  -9   9      983.98      799.01     75.03 o 
   0  -9   9      689.70      608.25     66.35 o 
   1  -9   9      524.76      568.13     30.33 o 
   2  -9   9     1342.37     1272.02     75.37 o 
   3  -9   9     2273.12     2226.76     73.12 o 
   4  -9   9     1246.15     1220.56     47.72 o 
   5  -9   9      778.91      787.29     46.11 o 
   6  -9   9      615.07      516.56     37.36 o 
   7  -9   9       79.26       89.06     30.93 o 
   8  -9   9      518.79      522.26     69.40 o 
  -6  -8   9       25.03       11.35     13.32 o 
  -5  -8   9       11.68       18.37     13.19 o 
  -4  -8   9      161.22      145.46     20.77 o 
  -3  -8   9       66.73       66.64     14.06 o 
  -2  -8   9      326.07      215.25     42.38 o 
  -1  -8   9      530.18      460.64     56.24 o 
   0  -8   9      260.12      258.47     44.58 o 
   1  -8   9       18.89       14.95      9.29 o 
   2  -8   9      471.00      485.94     28.19 o 
   3  -8   9       82.26       86.10     15.04 o 
   4  -8   9     2358.47     2173.41     62.94 o 
   5  -8   9     2193.35     2163.06     66.02 o 
   6  -8   9       74.84       63.40     27.67 o 
   7  -8   9      237.80      214.64     27.20 o 
   8  -8   9        0.60        0.00     13.09 o 
  -7  -7   9      302.05      284.52     32.17 o 
  -6  -7   9      529.07      537.92     37.82 o 
  -5  -7   9      692.39      681.13     54.51 o 
  -4  -7   9      378.96      449.53     30.16 o 
  -3  -7   9     1537.79     1539.56     48.58 o 
  -2  -7   9     3974.05     3902.28     80.86 o 
  -1  -7   9     1374.35     1468.74     40.94 o 
   0  -7   9      429.88      435.49     25.00 o 
   1  -7   9     5098.89     4716.60     90.06 o 
   2  -7   9     5122.21     4798.79     94.62 o 
   3  -7   9     2952.06     2770.22     68.54 o 
   4  -7   9     1305.20     1279.33     45.86 o 
   5  -7   9      483.68      534.36     33.33 o 
   6  -7   9      881.71      874.40     43.89 o 
   7  -7   9      501.10      581.18     38.97 o 
   8  -7   9      142.83      118.41     28.77 o 
  -7  -6   9       48.58       71.38     18.48 o 
  -6  -6   9      241.63      262.64     27.40 o 
  -5  -6   9        0.69        7.73     10.65 o 
  -4  -6   9        1.55       10.95      9.28 o 
  -3  -6   9        0.67        7.60      7.81 o 
  -2  -6   9      255.96      282.57     38.90 o 
  -1  -6   9        0.12        6.88      5.15 o 
   0  -6   9       90.20       92.57      8.15 o 
   1  -6   9     1108.16     1113.30     28.03 o 
   2  -6   9      125.75      101.60     13.82 o 
   3  -6   9      353.77      382.23     24.60 o 
   4  -6   9      266.08      293.69     23.71 o 
   5  -6   9     1470.22     1431.38     67.77 o 
   6  -6   9       28.29        9.63     12.55 o 
   7  -6   9      122.71       97.18     18.38 o 
   8  -6   9        5.35       10.32     13.21 o 
  -8  -5   9      370.50      346.38     35.00 o 
  -7  -5   9      435.84      473.58     36.35 o 
  -6  -5   9      749.55      788.19     41.64 o 
  -5  -5   9      789.74      772.37     39.83 o 
  -4  -5   9      612.44      631.50     31.89 o 
  -3  -5   9     2764.09     2792.72     65.65 o 
  -2  -5   9     4821.41     4767.03     89.89 o 
  -1  -5   9     4471.11     4626.12     61.23 o 
   0  -5   9     1446.48     1469.29     28.02 o 
   1  -5   9     3196.68     3061.82     51.70 o 
   2  -5   9     4364.16     4363.63     60.06 o 
   3  -5   9     4681.32     4666.13     75.67 o 
   4  -5   9     2731.28     2566.53     65.04 o 
   5  -5   9      653.91      598.99     32.47 o 
   6  -5   9     1345.56     1305.29     72.42 o 
   7  -5   9      664.78      666.39     39.24 o 
   8  -5   9      340.33      329.73     32.03 o 
   9  -5   9      350.08      314.58     69.40 o 
  -8  -4   9       25.67       14.16     14.64 o 
  -7  -4   9       15.03        9.11     11.64 o 
  -6  -4   9       24.46       29.61     11.99 o 
  -5  -4   9      142.14      165.50     20.16 o 
  -4  -4   9      239.26      262.99     21.30 o 
  -3  -4   9      838.71      877.40     33.66 o 
  -2  -4   9      134.96      168.43     11.63 o 
  -1  -4   9      331.41      378.72     13.07 o 
   0  -4   9       77.38       61.59      6.74 o 
   1  -4   9      103.39      131.36      9.21 o 
   2  -4   9       44.60       54.36      7.13 o 
   3  -4   9      172.93      171.26     14.09 o 
   4  -4   9      185.15      188.15     12.74 o 
   5  -4   9       39.12       41.78      8.36 o 
   6  -4   9      200.10      197.90     22.35 o 
   7  -4   9       41.74       31.25     13.28 o 
   8  -4   9      118.22      110.05     20.55 o 
   9  -4   9        2.33        7.06     15.60 o 
  -8  -3   9      488.37      515.41     83.18 o 
  -7  -3   9     1565.54     1582.18     75.11 o 
  -6  -3   9     3041.96     3062.14    108.40 o 
  -5  -3   9     1564.32     1673.07     51.64 o 
  -4  -3   9      472.93      488.30     26.51 o 
  -3  -3   9     1279.87     1123.28     44.13 o 
  -2  -3   9     2665.62     2454.67     40.63 o 
  -1  -3   9     9598.13     9756.03    122.63 o 
   0  -3   9     5295.85     5177.91     66.95 o 
   1  -3   9        7.81       19.46      5.03 o 
   2  -3   9     2820.78     2887.41     68.28 o 
   3  -3   9     7287.03     7324.24     93.57 o 
   4  -3   9     2158.33     1966.38     39.14 o 
   5  -3   9     1907.07     1809.18     48.29 o 
   6  -3   9     1320.84     1304.88     34.90 o 
   7  -3   9      571.72      620.55     26.83 o 
   8  -3   9      412.65      488.63     36.29 o 
   9  -3   9      177.97      167.91     32.52 o 
  -9  -2   9        9.62       23.72     25.66 o 
  -8  -2   9      234.78      193.41     25.01 o 
  -7  -2   9      163.71      135.06     33.33 o 
  -6  -2   9      126.56      123.59     28.22 o 
  -5  -2   9      247.19      237.98     20.72 o 
  -4  -2   9       14.70        8.03      6.78 o 
  -3  -2   9     1515.83     1553.55     33.37 o 
  -2  -2   9     1537.59     1758.25     30.53 o 
  -1  -2   9      193.17      218.21     10.84 o 
   0  -2   9      711.59      728.04     18.57 o 
   1  -2   9      151.85      201.22     12.14 o 
   2  -2   9       70.20       61.80      7.82 o 
   3  -2   9      630.28      668.56     21.64 o 
   4  -2   9     1152.90     1133.05     29.14 o 
   5  -2   9        5.77        1.44      5.66 o 
   6  -2   9      358.44      357.50     28.43 o 
   7  -2   9        8.61        3.04      7.59 o 
   8  -2   9      235.30      234.63     20.60 o 
  -9  -1   9      206.52      237.94     36.76 o 
  -8  -1   9      716.45      727.92    155.03 o 
  -7  -1   9      796.88      793.98     39.39 o 
  -6  -1   9      482.01      459.22     29.94 o 
  -5  -1   9     2490.19     2559.94     66.14 o 
  -4  -1   9     3154.33     3128.18     68.12 o 
  -3  -1   9     2629.41     2691.00     41.78 o 
  -2  -1   9      988.85      890.34     24.15 o 
  -1  -1   9     4333.60     3927.81     56.12 o 
   0  -1   9     6992.34     6708.22     82.76 o 
   1  -1   9      994.60      973.49     25.92 o 
   2  -1   9      142.11      160.55     11.07 o 
   3  -1   9     8813.93     8832.33    110.20 o 
   4  -1   9     4941.46     4957.63     74.21 o 
   5  -1   9        3.03        0.00      5.78 o 
   6  -1   9      481.10      508.35     36.39 o 
   7  -1   9      626.99      655.76     34.57 o 
   8  -1   9      360.16      419.91     25.86 o 
  -9   0   9       12.39       16.01     17.96 o 
  -8   0   9       11.45        0.00     16.59 o 
  -7   0   9     1240.21     1178.40     57.43 o 
  -6   0   9     1336.70     1323.66     45.06 o 
  -5   0   9      265.70      256.39     20.16 o 
  -4   0   9       56.05       59.55      9.51 o 
  -3   0   9      436.29      436.31     21.19 o 
  -2   0   9      512.94      442.45     14.24 o 
  -1   0   9      791.00      741.73     18.47 o 
   0   0   9     1757.41     1939.34     33.90 o 
   1   0   9     2013.14     2236.35     38.59 o 
   2   0   9      680.06      631.78     19.45 o 
   3   0   9        4.56        5.38      4.72 o 
   4   0   9      681.37      764.55     24.62 o 
   5   0   9      165.94      163.04     15.32 o 
   6   0   9       16.47       14.40      8.04 o 
   7   0   9      222.90      214.05     25.69 o 
   8   0   9       12.07       19.76     11.73 o 
  -9   1   9       75.95       97.12     44.97 o 
  -8   1   9      339.76      405.38     63.14 o 
  -7   1   9     1849.86     1782.86    111.81 o 
  -6   1   9      922.27      951.57     47.95 o 
  -5   1   9      342.07      321.56     18.05 o 
  -4   1   9     3088.36     3081.94     64.02 o 
  -3   1   9     1951.64     1995.05     34.65 o 
  -2   1   9      534.93      565.55     16.22 o 
  -1   1   9     3952.08     3947.01     54.70 o 
   0   1   9     3922.77     3578.69     60.85 o 
   1   1   9     1500.40     1405.76     29.45 o 
   2   1   9      516.76      538.85     18.81 o 
   3   1   9      720.60      729.98     23.07 o 
   4   1   9     2445.27     2288.29     46.20 o 
   5   1   9     1357.79     1362.50     36.23 o 
   6   1   9      424.56      411.32     29.74 o 
   7   1   9       37.15       46.41     12.34 o 
   8   1   9       88.61       66.71     27.38 o 
  -9   2   9        4.35       32.66     19.22 o 
  -8   2   9      143.47      106.00     23.03 o 
  -7   2   9      895.24      989.36     52.04 o 
  -6   2   9      735.06      720.64     33.99 o 
  -5   2   9       31.14       27.76      8.53 o 
  -4   2   9       74.86       78.27     10.86 o 
  -3   2   9      809.93      801.39     25.88 o 
  -2   2   9       64.75       42.87      8.71 o 
  -1   2   9     1184.24     1119.00     30.30 o 
   0   2   9      922.16      960.96     22.83 o 
   1   2   9      331.84      311.62     16.87 o 
   2   2   9     2311.27     2374.90     44.24 o 
   3   2   9      779.60      847.02     25.95 o 
   4   2   9      223.22      218.32     19.83 o 
   5   2   9      186.83      196.92     16.57 o 
   6   2   9       51.11       60.52     11.98 o 
   7   2   9       93.33       94.21     14.62 o 
  -9   3   9       62.10       46.37     21.30 o 
  -8   3   9       61.00       53.64     26.86 o 
  -7   3   9      642.74      575.84     41.80 o 
  -6   3   9     2582.45     2652.86     57.74 o 
  -5   3   9     1877.08     1965.22     68.01 o 
  -4   3   9      295.22      289.10     18.37 o 
  -3   3   9       20.22       33.43      8.56 o 
  -2   3   9        8.93       11.89      6.28 o 
  -1   3   9     2114.62     2124.81     69.69 o 
   0   3   9     2865.77     3076.61     58.81 o 
   1   3   9     1697.89     1712.85     35.69 o 
   2   3   9      304.93      300.77     16.38 o 
   3   3   9       30.11       27.16      7.69 o 
   4   3   9     1184.70     1177.13     34.07 o 
   5   3   9     1490.67     1481.33     40.10 o 
   6   3   9      244.81      243.34     20.78 o 
   7   3   9        5.59       15.44     14.16 o 
  -9   4   9      116.92       97.39     34.21 o 
  -8   4   9       46.15       25.90     17.11 o 
  -7   4   9       96.91      120.87     21.08 o 
  -6   4   9      990.43     1055.92     49.05 o 
  -5   4   9     1221.41     1164.32     42.11 o 
  -4   4   9       11.38       10.25      7.28 o 
  -3   4   9      412.86      393.98     22.36 o 
  -2   4   9     3719.49     3588.19     66.14 o 
  -1   4   9     1095.70     1164.40     33.81 o 
   0   4   9      877.12      928.61     39.32 o 
   1   4   9      127.77      130.57     18.71 o 
   2   4   9      404.14      377.93     19.09 o 
   3   4   9      670.44      701.18     32.33 o 
   4   4   9      311.71      337.74     20.91 o 
   5   4   9      160.37      182.04     17.59 o 
   6   4   9        6.27       22.87     10.87 o 
   7   4   9       30.14       53.16     22.69 o 
  -7   5   9      234.74      219.08     20.84 o 
  -6   5   9      601.71      626.55     34.78 o 
  -5   5   9      174.48      161.48     18.98 o 
  -4   5   9      356.92      341.70     24.95 o 
  -3   5   9     1542.85     1615.59     44.07 o 
  -2   5   9      720.73      764.87     28.31 o 
  -1   5   9      257.73      245.43     18.22 o 
   0   5   9      168.92      167.52     16.23 o 
   1   5   9      187.13      195.77     17.82 o 
   2   5   9      619.73      606.84     28.67 o 
   3   5   9       41.31       53.63     13.74 o 
   4   5   9       75.20       55.39     11.26 o 
   5   5   9      152.28      166.02     17.49 o 
   6   5   9      233.78      257.83     65.89 o 
  -8   6   9      119.50      153.11     38.88 o 
  -7   6   9      141.09      109.91     25.45 o 
  -6   6   9      357.39      442.04     30.89 o 
  -5   6   9      584.24      568.57     34.32 o 
  -4   6   9      733.23      782.01     46.17 o 
  -3   6   9      570.13      486.71     51.07 o 
  -2   6   9      549.39      545.26     29.84 o 
  -1   6   9      640.70      634.70     28.22 o 
   0   6   9      159.32      190.94     17.92 o 
   1   6   9       83.70       60.35     11.90 o 
   2   6   9      866.45      988.63     36.13 o 
   3   6   9     1129.05     1215.60     41.69 o 
   4   6   9      247.15      250.00     34.03 o 
   5   6   9       27.05       35.55     16.08 o 
  -8   7   9        5.33        1.22     18.30 o 
  -7   7   9        2.48        7.27     17.18 o 
  -6   7   9      245.31      201.45     45.23 o 
  -5   7   9      631.97      702.46     70.05 o 
  -4   7   9      116.19      137.64     17.29 o 
  -3   7   9       15.69       25.43     10.26 o 
  -2   7   9      184.67      171.03     55.40 o 
  -1   7   9      509.40      551.70     28.12 o 
   0   7   9      252.58      276.18     22.00 o 
   1   7   9       21.51       13.33     10.09 o 
   2   7   9        5.33       13.99     10.68 o 
   3   7   9       20.10       21.80     11.61 o 
   4   7   9       70.64       75.19     16.21 o 
   5   7   9       84.19      126.61     39.07 o 
  -7   8   9      378.07      326.83     58.71 o 
  -6   8   9       67.39       47.31     28.61 o 
  -5   8   9      206.73      206.60     32.82 o 
  -4   8   9      280.48      329.14     37.42 o 
  -3   8   9      100.05       87.81     22.19 o 
  -2   8   9      654.51      661.40     31.23 o 
  -1   8   9      933.14      954.97     53.31 o 
   0   8   9      365.20      344.37     24.98 o 
   1   8   9       12.32       17.31     11.41 o 
   2   8   9       16.18       11.34     11.40 o 
   3   8   9      205.31      203.01     23.04 o 
   4   8   9      500.69      499.59     48.99 o 
  -6   9   9        2.69       15.18     19.59 o 
  -5   9   9      166.69      115.41     29.61 o 
  -4   9   9       73.85       59.50     43.80 o 
  -3   9   9       19.44       13.41     15.64 o 
  -2   9   9       22.56        6.73     14.79 o 
  -1   9   9      125.30       88.42     22.83 o 
   0   9   9      405.85      421.32     32.97 o 
   1   9   9       66.12       51.10     14.82 o 
   2   9   9        5.79       15.48     13.40 o 
  -5  10   9       90.41       66.22     38.23 o 
  -4  10   9      125.52      147.94     30.92 o 
  -3  10   9      368.99      297.49    104.16 o 
  -2  10   9      172.06       86.62     25.03 o 
  -1  10   9      130.01       91.91     24.23 o 
   0  10   9      454.86      475.39     46.87 o 
   1  10   9       45.25       12.59     18.51 o 
   1 -13  10      215.15      189.27     53.52 o 
   2 -13  10       34.56       91.23     45.75 o 
   3 -13  10      178.41      174.04     52.94 o 
  -2 -12  10      375.97      438.35     73.61 o 
  -1 -12  10      285.93      288.02     61.43 o 
   0 -12  10      166.76      129.72     42.90 o 
   1 -12  10      273.08      263.53     56.24 o 
   2 -12  10      972.40     1003.96     95.45 o 
   3 -12  10      594.22      625.45     42.95 o 
   4 -12  10      466.21      483.26     37.76 o 
   5 -12  10      480.38      442.49     38.55 o 
  -3 -11  10       89.70      114.50     46.33 o 
  -2 -11  10        7.31        0.00     22.87 o 
  -1 -11  10      115.10       50.02     31.62 o 
   0 -11  10      811.70      951.99     91.69 o 
   1 -11  10      703.36      738.16     81.25 o 
   2 -11  10      111.10      106.59     37.78 o 
   3 -11  10       11.66       10.24     12.84 o 
   4 -11  10      459.77      579.47     39.43 o 
   5 -11  10      388.07      364.08     38.90 o 
   6 -11  10        7.40        6.03     15.36 o 
  -4 -10  10       58.97       65.38     32.20 o 
  -3 -10  10      308.29      290.03     57.99 o 
  -2 -10  10     1217.40     1252.78     98.36 o 
  -1 -10  10     1093.56     1224.85     95.12 o 
   0 -10  10      747.84      744.97     77.63 o 
   1 -10  10      261.07      294.18     52.87 o 
   2 -10  10      574.03      620.85     35.14 o 
   3 -10  10     1120.60     1066.81     44.69 o 
   4 -10  10      948.49     1045.63     46.25 o 
   5 -10  10     1249.38     1236.86     59.13 o 
   6 -10  10      892.89      827.63     47.41 o 
   7 -10  10      208.06      219.40     49.15 o 
  -5  -9  10      129.00       62.58     22.33 o 
  -4  -9  10      160.64      149.29     44.39 o 
  -3  -9  10      181.99      187.97     45.36 o 
  -2  -9  10       56.45       61.23     27.67 o 
  -1  -9  10       24.29       62.27     27.34 o 
   0  -9  10        2.73        9.46     18.14 o 
   1  -9  10      974.01     1004.46     41.92 o 
   2  -9  10     1194.95     1142.75     42.93 o 
   3  -9  10       43.74       42.35     13.18 o 
   4  -9  10       36.39       15.87     11.94 o 
   5  -9  10      682.12      686.34     49.40 o 
   6  -9  10      485.63      506.02     37.94 o 
   7  -9  10       81.99       53.88     18.08 o 
  -6  -8  10      940.45      928.99     49.65 o 
  -5  -8  10      811.03      847.09     44.08 o 
  -4  -8  10      285.99      269.16     26.27 o 
  -3  -8  10      214.25      200.41     21.49 o 
  -2  -8  10     1377.10     1392.02     93.70 o 
  -1  -8  10     6264.06     6159.37    227.44 o 
   0  -8  10      597.39      706.61     67.39 o 
   1  -8  10      387.93      377.94     24.11 o 
   2  -8  10     1732.61     1665.63     55.19 o 
   3  -8  10     3029.30     2821.85     72.07 o 
   4  -8  10     1907.35     1926.42     79.93 o 
   5  -8  10     1159.82     1119.89     46.87 o 
   6  -8  10      868.64      801.59     48.95 o 
   7  -8  10      811.77      806.09     45.79 o 
   8  -8  10      235.84      174.30     45.55 o 
  -7  -7  10        0.36        9.75     14.43 o 
  -6  -7  10       28.52        7.49     14.50 o 
  -5  -7  10      224.75      208.86     25.39 o 
  -4  -7  10      282.80      278.90     25.34 o 
  -3  -7  10      325.39      306.31     34.44 o 
  -2  -7  10       47.12       56.11     11.84 o 
  -1  -7  10      217.25      198.78     16.87 o 
   0  -7  10      283.63      270.92     22.48 o 
   1  -7  10       62.51       61.94     11.82 o 
   2  -7  10      478.45      521.55     32.59 o 
   3  -7  10       61.32       35.90     21.61 o 
   4  -7  10       71.83       52.10     13.55 o 
   5  -7  10      243.12      290.59     26.76 o 
   6  -7  10      739.32      707.95     40.46 o 
   7  -7  10        4.24       18.06     12.74 o 
   8  -7  10      100.30      110.39     22.65 o 
  -7  -6  10      299.78      320.76     56.59 o 
  -6  -6  10       55.96       51.28     15.81 o 
  -5  -6  10     2446.94     2409.35     69.30 o 
  -4  -6  10     2448.87     2436.22     79.20 o 
  -3  -6  10      264.80      246.75     20.99 o 
  -2  -6  10      787.99      746.76     30.46 o 
  -1  -6  10     2494.39     2317.54     69.21 o 
   0  -6  10     6173.13     6234.03     79.81 o 
   1  -6  10     1443.12     1454.52     34.04 o 
   2  -6  10      962.01      935.46     47.80 o 
   3  -6  10     2196.46     2234.61     59.27 o 
   4  -6  10     2021.01     2005.04     58.37 o 
   5  -6  10     1829.77     1830.56     75.70 o 
   6  -6  10      926.25      884.79     43.02 o 
   7  -6  10      630.46      676.43     47.38 o 
   8  -6  10      161.06      128.26     23.08 o 
  -8  -5  10        1.01        0.61     16.35 o 
  -7  -5  10      268.61      308.94     31.88 o 
  -6  -5  10        8.71       16.29     12.10 o 
  -5  -5  10      620.06      576.40     33.67 o 
  -4  -5  10       22.10       28.06     10.15 o 
  -3  -5  10       30.37       28.55     11.61 o 
  -2  -5  10        6.27       12.93      7.52 o 
  -1  -5  10       32.89       31.58      6.16 o 
   0  -5  10       40.87       34.41      8.50 o 
   1  -5  10      401.98      385.58     14.80 o 
   2  -5  10      443.97      482.83     17.96 o 
   3  -5  10        4.89        6.74      6.02 o 
   4  -5  10      219.78      238.78     21.81 o 
   5  -5  10      112.86       80.18     18.19 o 
   6  -5  10        3.16        0.00      9.66 o 
   7  -5  10       44.97       20.52     12.72 o 
   8  -5  10       69.32       76.10     18.77 o 
  -8  -4  10      560.43      559.68     54.50 o 
  -7  -4  10     1004.91      996.75     50.13 o 
  -6  -4  10      500.74      517.55     35.54 o 
  -5  -4  10     1953.32     1946.38     58.25 o 
  -4  -4  10     1450.64     1482.97     47.29 o 
  -3  -4  10     1038.34     1095.65     37.70 o 
  -2  -4  10     1895.17     1916.14     51.99 o 
  -1  -4  10     2725.04     2611.92     41.25 o 
   0  -4  10     7254.36     7490.42     95.97 o 
   1  -4  10     2170.56     2262.37     38.88 o 
   2  -4  10      222.86      220.86     12.48 o 
   3  -4  10     1764.77     1885.59     43.16 o 
   4  -4  10     3260.74     3299.66     54.86 o 
   5  -4  10     2008.50     1973.03     48.65 o 
   6  -4  10      808.55      772.99     47.84 o 
   7  -4  10      698.28      812.71     51.71 o 
   8  -4  10      423.88      453.53     36.33 o 
  -8  -3  10       13.21       12.16     14.23 o 
  -7  -3  10      367.48      343.20     30.22 o 
  -6  -3  10      271.17      253.17     24.96 o 
  -5  -3  10       54.14       62.68     13.04 o 
  -4  -3  10      332.39      355.68     29.51 o 
  -3  -3  10      114.60      127.64     15.01 o 
  -2  -3  10     1008.71     1070.05     23.03 o 
  -1  -3  10       54.51       51.76      6.76 o 
   0  -3  10      246.79      242.68     14.85 o 
   1  -3  10     1104.65     1094.45     25.15 o 
   2  -3  10      159.89      166.70     11.39 o 
   3  -3  10       68.32       71.36      8.84 o 
   4  -3  10      106.54      128.04     11.89 o 
   5  -3  10      406.67      418.21     20.21 o 
   6  -3  10      170.12      208.98     16.96 o 
   7  -3  10      163.61      150.02     18.03 o 
   8  -3  10        1.44        0.00     11.36 o 
  -8  -2  10       79.72      117.76     27.28 o 
  -7  -2  10     2489.66     2499.96     72.71 o 
  -6  -2  10     1688.75     1584.43     92.62 o 
  -5  -2  10     1360.88     1336.93     45.02 o 
  -4  -2  10     2906.50     3104.43     70.06 o 
  -3  -2  10      704.22      688.84     21.85 o 
  -2  -2  10      936.04      858.87     20.90 o 
  -1  -2  10     2862.55     2968.84     45.49 o 
   0  -2  10     8201.15     8173.40     98.71 o 
   1  -2  10     1252.83     1081.79     37.15 o 
   2  -2  10      248.88      223.72     12.80 o 
   3  -2  10      696.41      789.51     23.25 o 
   4  -2  10     2841.92     2906.64     52.04 o 
   5  -2  10     4466.00     4392.50     71.73 o 
   6  -2  10      263.71      297.90     19.67 o 
   7  -2  10      120.11      132.06     15.37 o 
   8  -2  10      346.44      335.83     23.75 o 
  -9  -1  10        6.46        2.20     21.77 o 
  -8  -1  10      247.90      290.09     52.58 o 
  -7  -1  10       21.25       18.05     13.70 o 
  -6  -1  10     4282.72     4141.55    107.40 o 
  -5  -1  10        4.33       13.50      8.19 o 
  -4  -1  10      836.31      862.02     34.91 o 
  -3  -1  10       69.71       70.08      7.92 o 
  -2  -1  10      346.50      332.70     13.37 o 
  -1  -1  10     1611.88     1628.67     34.87 o 
   0  -1  10      962.78      986.51     27.60 o 
   1  -1  10     1341.62     1440.32     29.98 o 
   2  -1  10       15.45       16.57      5.52 o 
   3  -1  10       38.83       32.52      7.21 o 
   4  -1  10      188.43      212.86     15.11 o 
   5  -1  10       23.83       17.12      7.90 o 
   6  -1  10       61.62       74.86     11.66 o 
   7  -1  10       43.40       39.15     11.12 o 
   8  -1  10       84.66       75.43     14.92 o 
  -9   0  10      503.82      432.07     46.20 o 
  -8   0  10      639.71      728.87     69.27 o 
  -7   0  10      584.91      587.87     44.09 o 
  -6   0  10      307.59      287.12     58.84 o 
  -5   0  10     1035.35     1066.40     49.98 o 
  -4   0  10     4404.47     4523.67     64.51 o 
  -3   0  10     3828.30     3965.29     57.19 o 
  -2   0  10     2663.05     2797.55     43.88 o 
  -1   0  10        6.35        1.79      3.94 o 
   0   0  10     3177.60     3143.69     48.63 o 
   1   0  10    12499.75    12553.62    144.96 o 
   2   0  10      866.08      765.83     22.53 o 
   3   0  10       11.71        5.81      8.97 o 
   4   0  10       13.56        5.94      6.03 o 
   5   0  10      762.32      828.63     28.48 o 
   6   0  10     2563.08     2582.69     55.14 o 
   7   0  10      246.93      256.65     26.97 o 
   8   0  10        0.93        0.00     11.14 o 
  -9   1  10       21.40       15.34     16.72 o 
  -8   1  10       36.60       44.12     17.70 o 
  -7   1  10       93.71       46.03     64.67 o 
  -6   1  10      486.77      556.39     44.35 o 
  -5   1  10     2477.15     2551.73     62.61 o 
  -4   1  10      732.65      702.05     24.97 o 
  -3   1  10      752.58      770.35     25.23 o 
  -2   1  10       94.01       82.38     13.68 o 
  -1   1  10      871.37      724.74     25.02 o 
   0   1  10     1840.50     1820.69     49.34 o 
   1   1  10     1805.38     1916.87     37.08 o 
   2   1  10      140.97      143.50     11.78 o 
   3   1  10       80.59       64.82      9.52 o 
   4   1  10      195.68      203.28     16.80 o 
   5   1  10      216.81      232.94     17.69 o 
   6   1  10      527.91      575.44     27.23 o 
   7   1  10      129.24      126.09     16.26 o 
   8   1  10        1.44        0.00     12.91 o 
  -9   2  10      165.36      197.21     32.42 o 
  -8   2  10      133.20      103.50     24.48 o 
  -7   2  10      582.85      535.66     42.25 o 
  -6   2  10     1950.67     2034.76    171.87 o 
  -5   2  10     2067.23     2203.35     49.59 o 
  -4   2  10      472.92      502.17     22.90 o 
  -3   2  10      553.26      534.97     22.68 o 
  -2   2  10     1551.27     1546.49     37.99 o 
  -1   2  10     1405.88     1431.20     41.52 o 
   0   2  10     2349.38     2278.82     48.39 o 
   1   2  10     1216.83     1135.76     27.91 o 
   2   2  10     1998.09     1884.36     39.37 o 
   3   2  10      691.08      642.86     24.12 o 
   4   2  10       49.18       48.62     12.08 o 
   5   2  10       63.82       73.71     11.99 o 
   6   2  10      660.31      759.67     31.75 o 
   7   2  10      376.04      398.17     27.51 o 
  -9   3  10       60.20       37.21     20.45 o 
  -8   3  10      191.72      262.63     54.04 o 
  -7   3  10      439.20      362.03     36.10 o 
  -6   3  10     1854.43     1816.88     47.25 o 
  -5   3  10      634.37      624.73     26.77 o 
  -4   3  10      261.95      221.16     17.30 o 
  -3   3  10        1.18        3.85      6.39 o 
  -2   3  10        7.21        6.85      6.55 o 
  -1   3  10     1282.65     1251.00     34.94 o 
   0   3  10     1072.10     1085.15     32.92 o 
   1   3  10      653.99      651.94     26.02 o 
   2   3  10      224.81      222.15     15.27 o 
   3   3  10      394.79      436.00     22.40 o 
   4   3  10       81.70      101.82     12.84 o 
   5   3  10       89.84       80.18     16.71 o 
   6   3  10      302.33      347.56     23.85 o 
   7   3  10      116.16       72.10     16.71 o 
  -8   4  10       58.19       71.02     22.20 o 
  -7   4  10       63.96       36.19     17.59 o 
  -6   4  10      571.27      533.78     27.52 o 
  -5   4  10     2089.57     2172.91     80.21 o 
  -4   4  10     3004.06     3065.58     62.92 o 
  -3   4  10       85.41       67.32     11.37 o 
  -2   4  10        7.96       14.58      7.56 o 
  -1   4  10      562.78      584.44     28.42 o 
   0   4  10      475.10      438.53     29.74 o 
   1   4  10     2159.89     2334.57     54.24 o 
   2   4  10     1082.82      987.55     34.47 o 
   3   4  10       21.41       17.87      8.73 o 
   4   4  10        2.52        0.00      7.56 o 
   5   4  10      154.46      155.42     18.35 o 
   6   4  10       66.37       56.46     13.81 o 
  -7   5  10        7.94       16.93     13.77 o 
  -6   5  10      719.13      748.87     55.38 o 
  -5   5  10     2539.60     2648.34     60.63 o 
  -4   5  10     2640.95     2668.39     71.02 o 
  -3   5  10      182.66      227.41     19.15 o 
  -2   5  10      720.54      746.82     37.60 o 
  -1   5  10      655.31      566.21     26.38 o 
   0   5  10     2053.62     1995.53     55.98 o 
   1   5  10      257.67      251.60     20.58 o 
   2   5  10      155.28      167.42     18.00 o 
   3   5  10      157.70      141.20     17.18 o 
   4   5  10      191.39      190.85     20.45 o 
   5   5  10      108.61      117.18     18.45 o 
   6   5  10       11.34        9.40     24.10 o 
  -7   6  10        7.67       35.25     29.03 o 
  -6   6  10        1.97        3.91     11.03 o 
  -5   6  10      254.32      302.26     34.11 o 
  -4   6  10      941.84      910.38     34.09 o 
  -3   6  10     2468.75     2299.24     55.37 o 
  -2   6  10      613.76      629.84     29.15 o 
  -1   6  10      190.13      195.48     18.35 o 
   0   6  10       19.71        0.00      7.83 o 
   1   6  10      168.12      207.80     19.82 o 
   2   6  10      401.62      397.12     26.18 o 
   3   6  10      481.47      488.90     30.12 o 
   4   6  10        5.89       15.06     11.81 o 
   5   6  10       92.20       62.89     15.70 o 
  -7   7  10      246.78      249.81     59.26 o 
  -6   7  10      189.68      195.18     32.14 o 
  -5   7  10      433.49      396.62     40.46 o 
  -4   7  10      866.50      899.82     35.81 o 
  -3   7  10      608.53      594.21     44.49 o 
  -2   7  10      538.04      504.37     27.53 o 
  -1   7  10       50.14       43.07     11.45 o 
   0   7  10        6.78       24.68      9.98 o 
   1   7  10     1590.46     1661.69     49.88 o 
   2   7  10      465.69      593.68     32.40 o 
   3   7  10       47.52       29.19     12.65 o 
   4   7  10       66.76       53.45     14.99 o 
  -6   8  10       11.10        3.85     17.70 o 
  -5   8  10       24.89        4.50     16.17 o 
  -4   8  10      395.57      362.78     40.17 o 
  -3   8  10       69.04      103.33     28.09 o 
  -2   8  10       12.47        7.18      9.57 o 
  -1   8  10       80.57       80.47     15.22 o 
   0   8  10      223.11      230.56     28.21 o 
   1   8  10       14.01       23.89     11.58 o 
   2   8  10        3.22        2.26     10.76 o 
   3   8  10       44.79       47.71     15.90 o 
  -5   9  10      270.62      291.59     40.45 o 
  -4   9  10      213.33      139.27     29.98 o 
  -3   9  10      292.57      282.48     37.64 o 
  -2   9  10       26.61       48.95     20.50 o 
  -1   9  10      267.91      305.85     38.69 o 
   0   9  10      215.53      201.41     30.37 o 
   1   9  10      166.84      188.12     22.62 o 
   2   9  10      120.59      168.28     31.96 o 
  -3  10  10       40.86       31.88     27.67 o 
  -2  10  10       36.96       45.26     21.03 o 
  -1  10  10        5.97        9.67     20.18 o 
   0  10  10       17.61       31.94     30.58 o 
  -1 -12  11       73.04       56.11     36.35 o 
   0 -12  11       20.79       39.33     31.62 o 
   1 -12  11      222.34      188.95     53.78 o 
   2 -12  11      704.88      766.80     86.63 o 
   3 -12  11      270.80      256.29     37.19 o 
   4 -12  11        7.39       18.87     18.30 o 
   5 -12  11       12.05        0.00     18.19 o 
  -3 -11  11      122.19      159.98     49.18 o 
  -2 -11  11       74.13       45.81     31.56 o 
  -1 -11  11      909.24      987.30     94.86 o 
   0 -11  11     1074.87     1103.10     99.53 o 
   1 -11  11      550.41      590.43     74.90 o 
   2 -11  11      539.49      595.29     74.90 o 
   3 -11  11      763.31      837.39     43.49 o 
   4 -11  11      704.48      669.60     41.58 o 
   5 -11  11      208.62      238.45     56.80 o 
   6 -11  11      391.45      408.59     76.04 o 
  -4 -10  11       20.03        0.00     25.72 o 
  -3 -10  11      126.22      161.34     47.17 o 
  -2 -10  11      514.01      565.03     73.61 o 
  -1 -10  11       96.72       68.55     31.23 o 
   0 -10  11       17.32        9.85     19.96 o 
   1 -10  11      501.93      461.35     63.24 o 
   2 -10  11     1463.73     1368.71     49.73 o 
   3 -10  11      585.91      646.15     37.70 o 
   4 -10  11       10.51        1.74     11.56 o 
   5 -10  11       26.01       25.44     14.83 o 
   6 -10  11      183.56      139.64     24.17 o 
   7 -10  11       70.98       48.99     30.32 o 
  -5  -9  11      641.72      636.53     50.92 o 
  -4  -9  11      844.88      874.62     86.24 o 
  -3  -9  11      451.68      419.49     62.40 o 
  -2  -9  11      126.12      128.23     37.91 o 
  -1  -9  11     1800.85     1753.72    110.80 o 
   0  -9  11     5249.99     5260.90    211.76 o 
   1  -9  11      201.19      212.86     46.72 o 
   2  -9  11      117.94      125.99     18.57 o 
   3  -9  11     1043.46     1061.42     62.61 o 
   4  -9  11      982.13      946.54     43.04 o 
   5  -9  11     1174.75     1150.01     66.92 o 
   6  -9  11      667.65      708.33     43.55 o 
   7  -9  11      603.92      550.45     41.97 o 
  -6  -8  11        9.46        3.13     14.38 o 
  -5  -8  11      133.66      126.34     20.99 o 
  -4  -8  11       42.17       53.89     19.05 o 
  -3  -8  11       26.04       11.37     11.52 o 
  -2  -8  11      135.69      171.13     40.17 o 
  -1  -8  11      572.78      456.10     58.06 o 
   0  -8  11       77.14       51.71     25.21 o 
   1  -8  11       45.94       47.65     11.59 o 
   2  -8  11      754.92      766.12     34.94 o 
   3  -8  11      577.19      595.31     33.16 o 
   4  -8  11      173.87      145.32     20.29 o 
   5  -8  11       88.29       73.35     16.84 o 
   6  -8  11        1.81        6.63     12.22 o 
   7  -8  11      411.53      432.25     37.14 o 
  -7  -7  11      347.11      394.54     54.34 o 
  -6  -7  11       29.22       22.45     14.22 o 
  -5  -7  11      442.65      430.54     38.86 o 
  -4  -7  11     4116.46     3920.44     91.37 o 
  -3  -7  11     3020.19     2817.34     70.77 o 
  -2  -7  11      535.68      648.96     30.10 o 
  -1  -7  11      262.97      258.70     58.41 o 
   0  -7  11     2948.08     2707.69     78.39 o 
   1  -7  11     3750.81     3639.67    159.16 o 
   2  -7  11     1498.15     1481.81     79.38 o 
   3  -7  11      698.47      725.95     34.22 o 
   4  -7  11      433.32      419.54     39.08 o 
   5  -7  11     1511.34     1416.92     52.75 o 
   6  -7  11      867.15      864.89     49.18 o 
   7  -7  11      603.93      595.32     40.85 o 
   8  -7  11      422.95      531.79     68.68 o 
  -7  -6  11       32.53       25.10     15.89 o 
  -6  -6  11       16.30        9.87     12.34 o 
  -5  -6  11       13.78        7.16     10.35 o 
  -4  -6  11       15.32        3.01      9.01 o 
  -3  -6  11       64.90       83.39     14.55 o 
  -2  -6  11       55.14       80.96     13.23 o 
  -1  -6  11       12.65       28.09      9.07 o 
   0  -6  11        0.57        0.00      4.99 o 
   1  -6  11       78.42       86.12     10.56 o 
   2  -6  11       67.18       70.23     12.41 o 
   3  -6  11      246.63      257.38     22.49 o 
   4  -6  11      150.25      134.03     18.43 o 
   5  -6  11       54.22       33.63     12.46 o 
   6  -6  11       85.62       88.97     18.97 o 
   7  -6  11       23.62       20.51     15.13 o 
   8  -6  11       74.60       65.52     18.64 o 
  -7  -5  11      609.58      654.85     46.55 o 
  -6  -5  11      513.14      577.41     37.51 o 
  -5  -5  11      288.34      271.45     26.51 o 
  -4  -5  11     1327.91     1344.43     46.65 o 
  -3  -5  11     3590.07     3621.21     92.31 o 
  -2  -5  11     3237.69     3241.13     71.14 o 
  -1  -5  11     2093.48     1876.37     39.70 o 
   0  -5  11     3958.99     3848.24     56.61 o 
   1  -5  11     5014.76     5165.62     70.87 o 
   2  -5  11     3984.82     4085.66     60.81 o 
   3  -5  11      563.38      565.47     30.06 o 
   4  -5  11      113.79       94.36     15.22 o 
   5  -5  11     1037.92     1034.86     51.26 o 
   6  -5  11      915.15      956.26     43.30 o 
   7  -5  11      636.68      635.62     58.93 o 
   8  -5  11      313.56      362.54     34.90 o 
  -8  -4  11       23.45       28.17     16.05 o 
  -7  -4  11        1.96        0.00     11.45 o 
  -6  -4  11       61.41       60.87     18.38 o 
  -5  -4  11        1.01        1.04      8.87 o 
  -4  -4  11       17.89       15.12      9.19 o 
  -3  -4  11       13.70       18.87      8.83 o 
  -2  -4  11      220.53      199.06     17.45 o 
  -1  -4  11      203.77      191.99     11.25 o 
   0  -4  11     1127.23     1219.74     29.62 o 
   1  -4  11        2.67        5.72      4.79 o 
   2  -4  11      224.02      218.45     13.13 o 
   3  -4  11        6.49        8.84      6.02 o 
   4  -4  11      281.14      266.15     20.02 o 
   5  -4  11      244.71      229.33     23.22 o 
   6  -4  11      621.14      701.10     38.98 o 
   7  -4  11        0.61        7.80     11.40 o 
   8  -4  11        4.60       12.99     14.28 o 
  -8  -3  11      299.81      242.41     36.60 o 
  -7  -3  11      808.21      853.21     43.75 o 
  -6  -3  11      960.58     1057.15     55.30 o 
  -5  -3  11     1140.04     1163.62     44.38 o 
  -4  -3  11     2657.49     2757.53     67.48 o 
  -3  -3  11     1892.41     1898.58     51.32 o 
  -2  -3  11     3942.44     3865.38     55.60 o 
  -1  -3  11     1279.65     1229.57     47.56 o 
   0  -3  11     2472.89     2342.41     80.52 o 
   1  -3  11     5620.73     5507.87     74.78 o 
   2  -3  11     3155.87     3098.10     66.98 o 
   3  -3  11     1713.42     1619.51     38.91 o 
   4  -3  11       55.58       71.03      9.52 o 
   5  -3  11     1765.62     1745.20     40.62 o 
   6  -3  11     1070.20     1073.77     34.57 o 
   7  -3  11      174.62      209.68     25.68 o 
   8  -3  11      403.30      393.05     34.72 o 
  -8  -2  11       23.67       42.93     19.45 o 
  -7  -2  11        3.06       19.59     15.14 o 
  -6  -2  11      248.19      293.17     25.94 o 
  -5  -2  11     1186.39     1247.03     44.39 o 
  -4  -2  11      168.82      179.23     17.98 o 
  -3  -2  11      524.83      560.71     25.99 o 
  -2  -2  11       30.44       30.46      8.40 o 
  -1  -2  11     2088.15     2277.73     39.49 o 
   0  -2  11      249.15      236.68     12.67 o 
   1  -2  11      226.71      205.02     12.98 o 
   2  -2  11       23.69       26.57      6.51 o 
   3  -2  11        0.27        0.00      5.09 o 
   4  -2  11      267.79      245.70     16.18 o 
   5  -2  11        1.90       10.20      7.33 o 
   6  -2  11      242.62      297.48     20.11 o 
   7  -2  11       46.94       58.59     13.51 o 
   8  -2  11       23.42       31.42     13.97 o 
  -8  -1  11     1076.61     1141.55     63.57 o 
  -7  -1  11     1240.75     1233.19     66.61 o 
  -6  -1  11      921.76      893.06     77.43 o 
  -5  -1  11      166.56      176.41     25.12 o 
  -4  -1  11     1044.01     1042.81     36.53 o 
  -3  -1  11     3573.31     3647.90     54.82 o 
  -2  -1  11     7099.57     7073.14     89.44 o 
  -1  -1  11     3387.19     3320.08     51.05 o 
   0  -1  11       38.33       48.17      7.30 o 
   1  -1  11      964.03      960.65     24.90 o 
   2  -1  11     4348.91     4243.44     64.29 o 
   3  -1  11     3129.63     3102.98     53.98 o 
   4  -1  11      787.48      872.00     27.56 o 
   5  -1  11       76.68       58.17     10.57 o 
   6  -1  11      502.45      510.32     28.13 o 
   7  -1  11      839.16      847.95     33.44 o 
   8  -1  11      147.64      115.46     16.98 o 
  -9   0  11      148.28      128.56     39.40 o 
  -8   0  11       54.20       34.33     18.40 o 
  -7   0  11      143.74       92.09     22.30 o 
  -6   0  11       40.95       59.51     18.09 o 
  -5   0  11     1435.83     1511.69     62.09 o 
  -4   0  11     2326.29     2514.12     50.50 o 
  -3   0  11      799.60      861.34     26.90 o 
  -2   0  11      222.31      224.08     11.96 o 
  -1   0  11       17.13       36.19      6.42 o 
   0   0  11     2010.82     2047.22     37.93 o 
   1   0  11     1213.46     1222.54     28.80 o 
   2   0  11      690.55      657.33     21.73 o 
   3   0  11      146.74      126.57     12.28 o 
   4   0  11        2.84        1.42      6.25 o 
   5   0  11       10.20       13.49      8.16 o 
   6   0  11       54.29       85.85     13.12 o 
   7   0  11      298.22      345.84     35.41 o 
   8   0  11      106.24       93.33     18.29 o 
  -9   1  11      371.61      425.99     46.30 o 
  -8   1  11      593.62      509.39     60.68 o 
  -7   1  11      567.04      492.70     42.11 o 
  -6   1  11      764.68      823.18     48.29 o 
  -5   1  11      517.85      523.45     39.75 o 
  -4   1  11     1795.18     1837.96     43.28 o 
  -3   1  11     1523.34     1512.57     55.05 o 
  -2   1  11     1210.05     1107.51     39.51 o 
  -1   1  11     3080.98     3093.57     58.24 o 
   0   1  11     2891.76     3065.03     58.99 o 
   1   1  11      742.92      695.11     32.12 o 
   2   1  11     1302.85     1233.48     30.93 o 
   3   1  11     1473.60     1354.97     34.54 o 
   4   1  11       65.71       61.60     10.50 o 
   5   1  11       30.00       20.62      8.62 o 
   6   1  11      194.96      173.34     23.01 o 
   7   1  11      532.94      568.25     29.86 o 
  -8   2  11      459.55      380.85     40.43 o 
  -7   2  11      636.65      690.74     48.42 o 
  -6   2  11       31.09       19.45     17.30 o 
  -5   2  11       15.42        8.61      7.62 o 
  -4   2  11     1164.04     1208.50     35.39 o 
  -3   2  11     2181.23     2191.63     71.28 o 
  -2   2  11       63.67       84.50     11.49 o 
  -1   2  11        0.55        4.23      7.57 o 
   0   2  11      787.58      783.54     27.75 o 
   1   2  11     2481.63     2449.94     77.20 o 
   2   2  11      506.88      502.53     22.30 o 
   3   2  11        4.13        7.29      6.99 o 
   4   2  11      217.38      210.43     17.08 o 
   5   2  11      229.37      231.67     19.00 o 
   6   2  11      210.29      263.13     24.58 o 
   7   2  11       51.77       55.36     14.28 o 
  -8   3  11      519.64      525.44     45.66 o 
  -7   3  11      613.76      636.89     46.29 o 
  -6   3  11      483.38      500.24     31.18 o 
  -5   3  11     1323.26     1239.62     48.39 o 
  -4   3  11      508.53      552.89     26.08 o 
  -3   3  11       28.53       30.37      8.70 o 
  -2   3  11      672.88      622.89     25.63 o 
  -1   3  11     1182.87     1143.69     35.78 o 
   0   3  11      499.08      480.55     24.10 o 
   1   3  11     1135.26     1156.19     37.40 o 
   2   3  11      662.69      664.92     34.56 o 
   3   3  11      835.19      943.99     30.10 o 
   4   3  11      468.07      438.44     23.43 o 
   5   3  11       11.51        1.89      8.45 o 
   6   3  11        3.62        0.00      9.95 o 
  -8   4  11      210.03      127.57     27.55 o 
  -7   4  11      348.68      361.11     40.43 o 
  -6   4  11      214.56      210.68     20.23 o 
  -5   4  11     1107.86     1138.88     37.72 o 
  -4   4  11      936.50      824.66     31.34 o 
  -3   4  11       84.77       73.13     12.58 o 
  -2   4  11      378.27      410.26     23.07 o 
  -1   4  11      381.42      410.54     23.05 o 
   0   4  11      644.82      713.42     29.61 o 
   1   4  11     1443.93     1514.97     43.73 o 
   2   4  11      648.30      651.27     44.31 o 
   3   4  11       67.92       34.11     11.00 o 
   4   4  11       22.84       23.61     10.90 o 
   5   4  11       42.38       50.83     14.01 o 
   6   4  11      133.38      114.02     21.46 o 
  -8   5  11      301.43      362.15     53.85 o 
  -7   5  11      265.39      261.56     26.50 o 
  -6   5  11      123.32      130.20     29.37 o 
  -5   5  11      162.71      135.51     17.06 o 
  -4   5  11      344.95      364.73     23.77 o 
  -3   5  11      727.61      707.50     29.80 o 
  -2   5  11      175.67      170.85     20.04 o 
  -1   5  11       19.76        9.89      8.30 o 
   0   5  11      219.62      219.11     19.78 o 
   1   5  11      584.66      611.38     30.07 o 
   2   5  11      390.13      459.16     27.44 o 
   3   5  11      278.82      259.46     23.17 o 
   4   5  11      214.97      250.73     24.18 o 
   5   5  11       60.99       68.14     16.25 o 
  -7   6  11       54.17       76.21     23.84 o 
  -6   6  11      266.98      256.23     23.24 o 
  -5   6  11      302.44      376.42     26.01 o 
  -4   6  11     1272.50     1170.10     40.11 o 
  -3   6  11     2188.76     2181.91     55.17 o 
  -2   6  11      419.52      484.72     26.95 o 
  -1   6  11        0.65        0.00      7.39 o 
   0   6  11        4.17        6.02      8.90 o 
   1   6  11      704.90      748.77     34.57 o 
   2   6  11     1508.11     1629.43     50.51 o 
   3   6  11      157.26      148.20     18.99 o 
   4   6  11       31.02       25.89     12.74 o 
   5   6  11       19.63       22.13     15.15 o 
  -7   7  11      272.26      394.61     44.10 o 
  -6   7  11      126.21      144.44     28.83 o 
  -5   7  11       11.67       27.16     17.67 o 
  -4   7  11      151.85       42.01     34.91 o 
  -3   7  11      667.12      622.52     37.97 o 
  -2   7  11      681.92      639.95     43.14 o 
  -1   7  11        4.92        8.71      9.17 o 
   0   7  11      226.32      250.14     23.13 o 
   1   7  11       24.94       32.55     13.91 o 
   2   7  11       90.85       88.34     16.46 o 
   3   7  11      119.96       91.78     18.08 o 
   4   7  11      101.88      102.63     22.19 o 
  -6   8  11      273.28      219.73     35.67 o 
  -5   8  11      278.60      249.32     36.38 o 
  -4   8  11      128.57      132.69     27.46 o 
  -3   8  11      116.43      115.00     50.54 o 
  -2   8  11      510.07      493.32     29.74 o 
  -1   8  11      540.17      582.04     32.12 o 
   0   8  11       14.86       10.72     11.73 o 
   1   8  11       79.58       64.54     31.40 o 
   2   8  11      687.67      708.52     87.13 o 
  -5   9  11       82.21       63.31     32.33 o 
  -4   9  11       15.20        5.14     20.28 o 
  -3   9  11        0.36        0.91     15.65 o 
  -2   9  11       90.19       70.63     85.34 o 
  -1   9  11       13.29        7.20     21.58 o 
   0   9  11       20.38       11.44     12.82 o 
   1   9  11       37.13       18.27     14.16 o 
  -1 -12  12      126.49      138.15     48.08 o 
   0 -12  12      517.05      671.16     86.89 o 
   1 -12  12      726.61      777.49     89.61 o 
   2 -12  12      512.71      477.94     72.90 o 
   3 -12  12      488.56      419.43     70.82 o 
   4 -12  12      344.12      353.30     34.96 o 
  -3 -11  12       44.50       15.75     29.61 o 
  -2 -11  12      294.62      218.36     55.73 o 
  -1 -11  12      275.45      251.86     56.11 o 
   0 -11  12       46.32       60.39     32.79 o 
   1 -11  12       19.56       65.44     38.42 o 
   2 -11  12       72.43       23.39     26.63 o 
   3 -11  12      502.01      467.87     40.97 o 
   4 -11  12      601.19      614.66     40.83 o 
   5 -11  12       41.84       14.66     19.32 o 
  -4 -10  12      810.12      770.04     87.41 o 
  -3 -10  12      710.30      602.87     77.24 o 
  -2 -10  12      442.88      452.86     67.45 o 
  -1 -10  12      158.76      260.81     54.95 o 
   0 -10  12      793.13      773.54     80.22 o 
   1 -10  12     4266.87     4141.47    188.49 o 
   2 -10  12     1207.35     1185.24     46.64 o 
   3 -10  12      172.26      192.44     23.73 o 
   4 -10  12      945.65      952.48     80.19 o 
   5 -10  12      634.45      637.16     41.55 o 
   6 -10  12      337.01      364.71     63.60 o 
  -5  -9  12        7.00       13.90     17.80 o 
  -4  -9  12        3.30        1.75     20.67 o 
  -3  -9  12       13.95        6.74     20.28 o 
  -2  -9  12      131.17      126.09     38.62 o 
  -1  -9  12      610.14      569.24     68.10 o 
   0  -9  12      522.70      489.99     62.92 o 
   1  -9  12       26.42       30.97     24.62 o 
   2  -9  12       13.46        5.53     10.35 o 
   3  -9  12      461.23      471.44     31.76 o 
   4  -9  12      399.13      380.59     30.51 o 
   5  -9  12        2.50        0.00     10.94 o 
   6  -9  12        1.10        0.00     12.79 o 
   7  -9  12       39.68        9.65     24.62 o 
  -6  -8  12      521.21      449.85     47.87 o 
  -5  -8  12      141.49      136.74     22.28 o 
  -4  -8  12      308.26      327.81     28.53 o 
  -3  -8  12     3174.21     3183.13     79.22 o 
  -2  -8  12     2396.14     2304.94    126.35 o 
  -1  -8  12      589.92      700.58     69.92 o 
   0  -8  12       22.80       21.97     17.88 o 
   1  -8  12      666.15      632.70     30.21 o 
   2  -8  12     4672.17     4272.09     93.08 o 
   3  -8  12     2984.54     2974.00     76.82 o 
   4  -8  12      545.25      572.87     55.97 o 
   5  -8  12      556.94      561.71     37.00 o 
   6  -8  12      684.47      706.32     43.13 o 
   7  -8  12      629.43      606.60     42.71 o 
  -6  -7  12       11.49       25.77     14.88 o 
  -5  -7  12       80.57       85.62     18.05 o 
  -4  -7  12       25.68       15.35     12.21 o 
  -3  -7  12        7.76        4.27      9.41 o 
  -2  -7  12        2.43        0.72      9.01 o 
  -1  -7  12      119.35      125.86     19.83 o 
   0  -7  12       36.35       92.21     28.96 o 
   1  -7  12      418.19      384.00     33.77 o 
   2  -7  12       40.06       42.21     16.76 o 
   3  -7  12      667.58      655.96     33.53 o 
   4  -7  12      164.42      134.67     19.71 o 
   5  -7  12      794.64      787.01     42.12 o 
   6  -7  12        1.59        8.28     11.77 o 
   7  -7  12       63.04       30.69     15.82 o 
  -7  -6  12      229.06      207.15     29.23 o 
  -6  -6  12      277.74      275.79     28.94 o 
  -5  -6  12      535.99      480.63     33.07 o 
  -4  -6  12     1131.90     1090.89     43.17 o 
  -3  -6  12     1898.69     1945.78     71.31 o 
  -2  -6  12     3423.47     3624.93     79.15 o 
  -1  -6  12     2558.64     2638.18     62.27 o 
   0  -6  12      233.67      249.72     13.72 o 
   1  -6  12      627.53      614.96     28.06 o 
   2  -6  12     3161.02     2961.79     69.90 o 
   3  -6  12     4135.98     4041.73    119.51 o 
   4  -6  12     1698.41     1662.02     54.86 o 
   5  -6  12      647.33      575.80     35.29 o 
   6  -6  12      783.89      757.75     42.36 o 
   7  -6  12      504.57      526.39     38.59 o 
   8  -6  12      307.91      286.34     54.30 o 
  -7  -5  12       95.58       97.80     20.80 o 
  -6  -5  12      579.48      618.42     46.48 o 
  -5  -5  12       92.83       63.72     14.97 o 
  -4  -5  12      277.50      257.82     23.70 o 
  -3  -5  12      527.36      595.44     31.36 o 
  -2  -5  12       10.12        4.34      7.62 o 
  -1  -5  12      290.53      283.01     16.85 o 
   0  -5  12      191.94      204.57     13.83 o 
   1  -5  12      273.90      299.60     15.09 o 
   2  -5  12       79.70       90.28     10.15 o 
   3  -5  12      217.72      248.19     22.31 o 
   4  -5  12       16.45        2.16      8.83 o 
   5  -5  12       36.36       50.71     14.25 o 
   6  -5  12        2.70        0.00      8.98 o 
   7  -5  12       13.22       16.49     13.21 o 
   8  -5  12       10.09        0.00     17.95 o 
  -8  -4  12      664.80      683.02     78.66 o 
  -7  -4  12      652.22      730.81     43.46 o 
  -6  -4  12      846.18      890.67     42.58 o 
  -5  -4  12      702.47      694.62     35.89 o 
  -4  -4  12      205.82      203.25     38.42 o 
  -3  -4  12     1521.49     1474.54     56.94 o 
  -2  -4  12     4094.19     3997.97     99.67 o 
  -1  -4  12     4116.04     4200.39     66.94 o 
   0  -4  12     1645.94     1660.95     33.81 o 
   1  -4  12     2861.99     3022.12     50.11 o 
   2  -4  12     2324.99     2520.74     58.26 o 
   3  -4  12     2510.98     2464.32     46.50 o 
   4  -4  12     1631.62     1614.30     37.52 o 
   5  -4  12      129.05      128.45     18.59 o 
   6  -4  12      679.05      735.09     40.44 o 
   7  -4  12      757.11      807.40     44.78 o 
   8  -4  12      348.09      369.27     35.66 o 
  -8  -3  12      375.84      388.73     47.37 o 
  -7  -3  12      395.50      339.27     38.82 o 
  -6  -3  12      287.77      209.98     23.79 o 
  -5  -3  12       81.11       87.11     24.61 o 
  -4  -3  12      349.08      403.75     38.84 o 
  -3  -3  12      167.15      161.14     25.64 o 
  -2  -3  12      226.41      232.39     15.04 o 
  -1  -3  12      665.80      667.06     22.39 o 
   0  -3  12      413.42      425.99     23.68 o 
   1  -3  12       23.71       21.46     10.13 o 
   2  -3  12        0.61        0.00      4.87 o 
   3  -3  12        0.44        0.00      5.17 o 
   4  -3  12      911.54      897.61     30.29 o 
   5  -3  12      436.19      453.37     22.13 o 
   6  -3  12       10.96        9.74      9.81 o 
   7  -3  12      107.57       96.79     19.66 o 
   8  -3  12        0.20        3.98     13.95 o 
  -8  -2  12      605.30      629.24     53.05 o 
  -7  -2  12      409.46      468.03     43.61 o 
  -6  -2  12     1650.96     1690.89     72.09 o 
  -5  -2  12     1043.18     1046.85     69.92 o 
  -4  -2  12      144.73      166.84     17.94 o 
  -3  -2  12     1061.04     1184.22     39.06 o 
  -2  -2  12     2972.10     3091.14     49.51 o 
  -1  -2  12     6609.45     6520.61     85.58 o 
   0  -2  12     1661.99     1599.18     33.28 o 
   1  -2  12       69.95       72.48      8.82 o 
   2  -2  12      716.20      730.66     25.60 o 
   3  -2  12     4183.16     4033.32     65.18 o 
   4  -2  12     5100.21     4909.12     77.89 o 
   5  -2  12      928.02      887.97     29.59 o 
   6  -2  12        1.20        5.59      8.47 o 
   7  -2  12      116.48      134.29     16.69 o 
   8  -2  12      658.27      696.90     37.41 o 
  -8  -1  12      247.41      233.44     45.97 o 
  -7  -1  12       25.47       28.99     17.16 o 
  -6  -1  12       49.44       60.28     18.10 o 
  -5  -1  12       84.89       54.55     16.63 o 
  -4  -1  12        0.52        0.31     10.40 o 
  -3  -1  12     3019.75     3338.44     60.35 o 
  -2  -1  12     1082.32     1086.23     26.17 o 
  -1  -1  12       92.98      107.20      9.80 o 
   0  -1  12      659.51      661.16     20.55 o 
   1  -1  12      488.92      445.10     18.23 o 
   2  -1  12     1409.97     1438.46     33.78 o 
   3  -1  12      130.72      119.11     12.22 o 
   4  -1  12       71.75       64.71     10.63 o 
   5  -1  12      352.49      410.21     38.90 o 
   6  -1  12       30.66       27.43     10.02 o 
   7  -1  12        3.43        1.85      9.47 o 
  -8   0  12     1296.75     1355.00     70.38 o 
  -7   0  12     1469.90     1364.28    193.06 o 
  -6   0  12      645.10      659.86     46.21 o 
  -5   0  12      159.22      145.01     23.34 o 
  -4   0  12      368.91      355.33     24.01 o 
  -3   0  12     1790.01     1844.30     42.84 o 
  -2   0  12      876.48      934.80     29.08 o 
  -1   0  12     4142.70     4091.92     70.57 o 
   0   0  12     2967.07     2983.71     49.99 o 
   1   0  12      725.46      729.31     26.44 o 
   2   0  12       44.32       32.02      7.93 o 
   3   0  12       31.82       23.44      7.59 o 
   4   0  12     2990.81     2938.32     56.88 o 
   5   0  12     1247.79     1196.42     37.23 o 
   6   0  12       40.72       27.92     10.29 o 
   7   0  12      145.28      149.02     22.98 o 
  -8   1  12       17.56       16.00     16.60 o 
  -7   1  12      985.93      946.35    121.69 o 
  -6   1  12        8.77       20.59     15.23 o 
  -5   1  12       38.12       41.97     14.56 o 
  -4   1  12      368.92      362.52     20.75 o 
  -3   1  12     1759.86     1724.98     42.40 o 
  -2   1  12     4328.70     4287.41     87.61 o 
  -1   1  12      383.69      423.79     21.45 o 
   0   1  12        7.87        6.30      6.68 o 
   1   1  12      165.55      178.16     16.15 o 
   2   1  12     1249.57     1278.54     32.79 o 
   3   1  12      234.52      229.92     18.81 o 
   4   1  12      112.09      108.24     12.96 o 
   5   1  12      374.96      343.71     22.03 o 
   6   1  12       28.45       36.69     11.35 o 
   7   1  12       35.57       45.59     13.16 o 
  -8   2  12       63.33       24.80     36.90 o 
  -7   2  12      704.16      615.40     86.89 o 
  -6   2  12      919.63      974.47     53.04 o 
  -5   2  12     1108.02     1139.69     60.71 o 
  -4   2  12      142.16      148.40     24.99 o 
  -3   2  12     1112.56     1179.58     35.66 o 
  -2   2  12      812.11      850.20     29.87 o 
  -1   2  12      547.58      546.82     26.42 o 
   0   2  12     3141.61     3234.46     99.88 o 
   1   2  12      793.39      791.89     29.88 o 
   2   2  12       47.94       65.23     11.83 o 
   3   2  12       14.90       19.18      7.89 o 
   4   2  12      230.67      201.91     17.27 o 
   5   2  12      386.21      445.60     26.85 o 
   6   2  12      157.77      131.54     19.48 o 
   7   2  12       71.34       73.97     17.26 o 
  -8   3  12      593.37      579.17     49.63 o 
  -7   3  12      537.54      615.51     47.44 o 
  -6   3  12      327.19      409.30     38.99 o 
  -5   3  12      264.97      273.44     20.96 o 
  -4   3  12        5.45       10.63      8.32 o 
  -3   3  12       37.14       36.54     16.78 o 
  -2   3  12     2701.38     2551.58     56.41 o 
  -1   3  12      987.88     1031.73     34.03 o 
   0   3  12       87.20       91.76     13.58 o 
   1   3  12      324.20      335.74     22.73 o 
   2   3  12      739.24      817.63     38.16 o 
   3   3  12      547.99      598.98     31.40 o 
   4   3  12       25.68       18.20     10.14 o 
   5   3  12      134.85      125.72     18.07 o 
   6   3  12      333.38      310.40     24.27 o 
  -8   4  12       34.98       26.31     20.30 o 
  -7   4  12      234.41      267.27     51.90 o 
  -6   4  12     1011.38     1139.08     39.94 o 
  -5   4  12      465.07      417.25     25.63 o 
  -4   4  12        2.82        9.71      8.84 o 
  -3   4  12      144.19      183.32     17.75 o 
  -2   4  12      333.37      307.10     21.48 o 
  -1   4  12      538.42      467.68     25.42 o 
   0   4  12      642.96      624.21     35.11 o 
   1   4  12      353.03      287.84     22.39 o 
   2   4  12      159.34      130.53     19.31 o 
   3   4  12        1.38        2.19      8.54 o 
   4   4  12      128.04      105.83     18.75 o 
   5   4  12      573.34      550.34     33.37 o 
   6   4  12        7.50        1.16     13.38 o 
  -7   5  12      433.38      384.76     39.92 o 
  -6   5  12      312.35      336.39     25.59 o 
  -5   5  12      254.15      292.12     23.68 o 
  -4   5  12      168.93      186.17     19.20 o 
  -3   5  12      231.54      220.72     19.65 o 
  -2   5  12     1119.57     1066.12     37.28 o 
  -1   5  12      978.27     1000.01     55.88 o 
   0   5  12      215.92      189.72     19.21 o 
   1   5  12       34.46       40.83     11.54 o 
   2   5  12      183.95      196.16     20.29 o 
   3   5  12      970.95     1048.66     46.18 o 
   4   5  12      174.72      161.90     20.36 o 
   5   5  12       31.76       22.98     12.79 o 
  -7   6  12      146.82      135.87     28.18 o 
  -6   6  12      137.04      152.75     20.19 o 
  -5   6  12      314.70      334.92     25.66 o 
  -4   6  12       18.40        4.47      9.88 o 
  -3   6  12       48.33       52.74     13.15 o 
  -2   6  12      961.20      944.94     46.06 o 
  -1   6  12       22.40       14.07     12.67 o 
   0   6  12       21.24       12.86     12.15 o 
   1   6  12      158.59      167.01     24.22 o 
   2   6  12      286.49      292.72     25.68 o 
   3   6  12        0.15        9.61     11.46 o 
   4   6  12        0.07        0.00     11.19 o 
  -6   7  12      224.83      290.77     44.32 o 
  -5   7  12      259.90      241.62     34.77 o 
  -4   7  12      441.94      496.92     30.09 o 
  -3   7  12        1.19        0.00      9.35 o 
  -2   7  12      456.66      425.19     27.92 o 
  -1   7  12     1218.81     1230.82     56.82 o 
   0   7  12       78.21       98.14     16.89 o 
   1   7  12       43.13       51.41     18.40 o 
   2   7  12      114.37      106.38     18.23 o 
   3   7  12       98.42      119.17     19.64 o 
  -5   8  12      335.99      406.10     48.08 o 
  -4   8  12      101.06      118.52     27.86 o 
  -3   8  12        8.93        0.00     16.49 o 
  -2   8  12        0.51        0.00      9.89 o 
  -1   8  12       78.30       57.43     20.33 o 
   0   8  12       94.68       75.66     16.33 o 
   1   8  12        7.14        8.97     13.12 o 
   2   8  12       10.01        3.23     12.90 o 
  -3   9  12       24.05        4.92     26.37 o 
  -2   9  12       31.23        7.58     23.13 o 
  -1   9  12      143.87      120.98     39.53 o 
   0   9  12      569.81      601.77     41.52 o 
   0 -12  13      369.47      308.04     66.42 o 
   1 -12  13      379.79      375.82     68.88 o 
   2 -12  13       27.73       44.45     35.18 o 
   3 -12  13       16.66        6.16     30.97 o 
   4 -12  13       66.31       40.12     21.99 o 
  -2 -11  13      490.61      472.69     74.97 o 
  -1 -11  13      682.70      567.23     77.63 o 
   0 -11  13      339.17      335.39     64.28 o 
   1 -11  13      518.53      470.23     70.30 o 
   2 -11  13     1023.37     1103.94    101.86 o 
   3 -11  13      547.24      625.14     39.69 o 
   4 -11  13      509.17      505.32     38.40 o 
   5 -11  13      569.94      589.80     42.54 o 
  -4 -10  13      100.49       45.16     34.21 o 
  -3 -10  13      214.25      175.40     48.92 o 
  -2 -10  13       41.72       30.78     28.96 o 
  -1 -10  13       81.61       18.40     27.41 o 
   0 -10  13       56.66       97.84     36.22 o 
   1 -10  13      116.49      113.39     36.74 o 
   2 -10  13        4.60        0.00     19.37 o 
   3 -10  13       23.89       13.41     12.66 o 
   4 -10  13      186.87      215.59     27.31 o 
   5 -10  13      209.53      231.64     33.33 o 
   6 -10  13       53.72       36.37     22.76 o 
  -5  -9  13      669.38      554.66     76.27 o 
  -4  -9  13      197.07      216.55     51.58 o 
  -3  -9  13      122.09      131.21     40.69 o 
  -2  -9  13     1000.50     1191.80     93.44 o 
  -1  -9  13     1553.76     1689.63    111.84 o 
   0  -9  13     1098.34     1082.04     88.58 o 
   1  -9  13      712.93      745.68     77.30 o 
   2  -9  13     1368.02     1296.79     78.38 o 
   3  -9  13     2175.57     1922.78     61.66 o 
   4  -9  13     1025.50      993.55     45.64 o 
   5  -9  13      183.93      172.55     25.40 o 
   6  -9  13      320.64      309.53     35.83 o 
  -6  -8  13      170.29      169.30     26.11 o 
  -5  -8  13       88.82      101.52     21.96 o 
  -4  -8  13       59.47       41.92     15.08 o 
  -3  -8  13        0.25       18.10     14.67 o 
  -2  -8  13       35.99       11.27     20.86 o 
  -1  -8  13       29.33       31.43     23.97 o 
   0  -8  13      534.47      368.89     54.23 o 
   1  -8  13      556.78      570.07     30.63 o 
   2  -8  13       46.41       47.89     13.48 o 
   3  -8  13       85.97       72.63     15.68 o 
   4  -8  13      236.72      224.79     25.21 o 
   5  -8  13       86.50       67.03     18.93 o 
   6  -8  13      331.90      338.12     56.16 o 
   7  -8  13        4.05       16.30     17.94 o 
  -6  -7  13      365.70      458.58     37.28 o 
  -5  -7  13     1271.04     1196.00     49.95 o 
  -4  -7  13     1606.52     1468.22     53.09 o 
  -3  -7  13      611.98      506.70     31.34 o 
  -2  -7  13     1381.51     1354.16     53.83 o 
  -1  -7  13     3292.88     3308.32    149.36 o 
   0  -7  13      298.94      302.99     47.69 o 
   1  -7  13      166.31      196.40     19.30 o 
   2  -7  13      713.50      704.00     33.18 o 
   3  -7  13     2119.53     2002.07     60.53 o 
   4  -7  13     4427.69     4070.76     95.94 o 
   5  -7  13      887.58      873.52     43.94 o 
   6  -7  13       60.69      106.30     20.64 o 
   7  -7  13      285.17      274.81     41.04 o 
  -7  -6  13        5.77        0.00     13.69 o 
  -6  -6  13        0.59        0.00     12.57 o 
  -5  -6  13       44.01       17.19     12.41 o 
  -4  -6  13       72.10       44.19     17.30 o 
  -3  -6  13      101.60      100.32     16.14 o 
  -2  -6  13       43.18       39.09     11.28 o 
  -1  -6  13      153.22      149.45     16.78 o 
   0  -6  13      143.76      148.64     12.05 o 
   1  -6  13        2.20        0.00      7.77 o 
   2  -6  13      155.47      172.28     20.24 o 
   3  -6  13       24.92       23.07     10.79 o 
   4  -6  13      360.65      353.83     28.01 o 
   5  -6  13      133.42       92.36     28.20 o 
   6  -6  13      234.52      203.11     31.01 o 
   7  -6  13       11.55        0.00     11.68 o 
  -7  -5  13      380.47      334.14     33.23 o 
  -6  -5  13      323.05      331.11     30.53 o 
  -5  -5  13     1131.04     1119.75     46.42 o 
  -4  -5  13     1771.33     1724.69     55.50 o 
  -3  -5  13     2319.27     2313.68     62.92 o 
  -2  -5  13      737.11      726.18     45.02 o 
  -1  -5  13     1506.52     1564.27     69.32 o 
   0  -5  13     4201.59     4390.62     65.35 o 
   1  -5  13     1242.37     1284.27     30.64 o 
   2  -5  13      598.92      608.83     27.43 o 
   3  -5  13      418.28      432.61     30.89 o 
   4  -5  13     1591.89     1567.16     91.01 o 
   5  -5  13     1643.13     1531.27     55.05 o 
   6  -5  13      576.33      626.61     46.62 o 
   7  -5  13      182.80      203.62     29.01 o 
  -7  -4  13       92.01       81.25     23.50 o 
  -6  -4  13       19.00       18.57     12.19 o 
  -5  -4  13      230.59      210.60     24.56 o 
  -4  -4  13       52.71       64.44     13.78 o 
  -3  -4  13      629.01      643.42     31.15 o 
  -2  -4  13     1007.21      989.25     36.80 o 
  -1  -4  13        0.10        2.62      5.26 o 
   0  -4  13        0.65        0.00      5.19 o 
   1  -4  13        3.84        5.44      5.70 o 
   2  -4  13       39.21       49.12      8.74 o 
   3  -4  13       39.59       44.74      9.07 o 
   4  -4  13        7.46       10.87      7.03 o 
   5  -4  13      430.49      431.85     31.21 o 
   6  -4  13      200.37      167.57     22.81 o 
   7  -4  13       10.92        0.00     11.70 o 
  -8  -3  13       88.00       85.34     34.99 o 
  -7  -3  13      267.29      229.95     33.93 o 
  -6  -3  13      872.46      800.85     52.71 o 
  -5  -3  13     1474.88     1463.13     64.42 o 
  -4  -3  13     1644.91     1744.97     53.58 o 
  -3  -3  13     1081.70     1026.65     38.12 o 
  -2  -3  13     1916.16     1846.53     50.54 o 
  -1  -3  13     3980.42     3866.45     59.35 o 
   0  -3  13     2962.88     2941.65     65.43 o 
   1  -3  13     2187.22     2195.20     42.21 o 
   2  -3  13       78.68       71.76      9.59 o 
   3  -3  13       73.16       85.08     10.87 o 
   4  -3  13     2467.36     2521.13     50.94 o 
   5  -3  13     1165.09     1128.98     34.35 o 
   6  -3  13      238.98      238.48     19.32 o 
   7  -3  13       54.96       51.24     16.81 o 
  -8  -2  13        5.32       11.91     22.94 o 
  -7  -2  13      440.79      423.38     61.33 o 
  -6  -2  13      636.17      560.41     45.61 o 
  -5  -2  13      250.66      285.41     62.43 o 
  -4  -2  13      488.45      547.32     39.19 o 
  -3  -2  13      188.68      232.31     26.32 o 
  -2  -2  13     2206.36     2250.05     41.59 o 
  -1  -2  13     1306.16     1258.61     34.92 o 
   0  -2  13      138.19      154.29     12.49 o 
   1  -2  13      173.18      176.16     13.25 o 
   2  -2  13      675.19      726.54     38.48 o 
   3  -2  13       11.66        6.08      6.15 o 
   4  -2  13      251.41      302.47     19.12 o 
   5  -2  13     1299.37     1284.14     37.19 o 
   6  -2  13       80.10       75.85     14.40 o 
   7  -2  13        1.63        5.87     10.12 o 
  -8  -1  13      783.30      651.59     95.25 o 
  -7  -1  13      904.58      979.10     78.79 o 
  -6  -1  13      763.39      719.12     90.72 o 
  -5  -1  13      677.95      659.23     45.27 o 
  -4  -1  13      110.23      129.07     22.84 o 
  -3  -1  13     3082.72     3083.90     59.15 o 
  -2  -1  13     2492.57     2593.14     52.52 o 
  -1  -1  13      424.78      461.32     19.33 o 
   0  -1  13     1829.52     1750.52     36.60 o 
   1  -1  13     2300.98     2294.30     44.41 o 
   2  -1  13      358.95      367.94     21.48 o 
   3  -1  13      250.88      282.88     17.79 o 
   4  -1  13     1731.77     1707.42     41.78 o 
   5  -1  13     2550.16     2511.91     54.41 o 
   6  -1  13      230.71      279.10     21.38 o 
   7  -1  13       82.52       75.90     14.50 o 
  -8   0  13       48.77       63.84     21.94 o 
  -7   0  13       32.83       22.95     17.32 o 
  -6   0  13      309.06      314.19    124.54 o 
  -5   0  13      699.37      709.95     53.78 o 
  -4   0  13       53.97       39.51     14.98 o 
  -3   0  13       19.28       23.40      8.51 o 
  -2   0  13     1745.30     1882.76     59.07 o 
  -1   0  13     1606.03     1647.08     41.14 o 
   0   0  13      450.04      436.70     22.22 o 
   1   0  13       84.22       81.31     10.28 o 
   2   0  13       58.73       67.48     10.12 o 
   3   0  13     1335.98     1208.93     33.60 o 
   4   0  13        4.55        7.37      7.55 o 
   5   0  13      131.61      175.48     36.30 o 
   6   0  13       87.79       73.33     13.41 o 
   7   0  13       39.76       35.10     12.14 o 
  -8   1  13       43.15       31.27     21.03 o 
  -7   1  13      243.38      274.68     36.77 o 
  -6   1  13     1529.25     1622.93     73.87 o 
  -5   1  13     1162.04     1215.22     58.74 o 
  -4   1  13      265.87      265.37     19.10 o 
  -3   1  13      761.65      708.64     27.72 o 
  -2   1  13     1015.94     1010.87     32.89 o 
  -1   1  13      227.93      239.49     20.49 o 
   0   1  13     1673.58     1746.73     44.39 o 
   1   1  13     2023.76     1935.28     48.07 o 
   2   1  13      860.84      819.71     57.10 o 
   3   1  13       15.84       12.68      8.05 o 
   4   1  13       41.52       24.46      8.92 o 
   5   1  13      640.48      663.71     29.43 o 
   6   1  13      567.54      531.02     28.95 o 
   7   1  13      184.20      219.35     22.37 o 
  -8   2  13      197.92      206.35     34.09 o 
  -7   2  13      198.29      170.64     29.41 o 
  -6   2  13      694.36      754.87     51.10 o 
  -5   2  13      623.62      624.13     54.59 o 
  -4   2  13       12.59       16.33      8.86 o 
  -3   2  13        1.51        1.65      7.32 o 
  -2   2  13      924.04      972.26     32.91 o 
  -1   2  13     2515.92     2563.24     56.86 o 
   0   2  13     1184.64     1206.54     37.68 o 
   1   2  13       60.85       67.36     12.75 o 
   2   2  13        0.93        0.00      8.28 o 
   3   2  13       86.68       96.43     14.94 o 
   4   2  13      151.83      145.63     25.64 o 
   5   2  13      446.21      459.21     26.14 o 
   6   2  13      198.38      219.63     28.91 o 
  -8   3  13       57.96       32.22     36.93 o 
  -7   3  13       31.95       12.26     27.57 o 
  -6   3  13      213.60      205.15     66.12 o 
  -5   3  13     1201.03     1310.47     68.02 o 
  -4   3  13      694.12      769.57     32.13 o 
  -3   3  13      240.67      233.69     19.30 o 
  -2   3  13      490.09      494.18     25.97 o 
  -1   3  13      732.69      695.54     35.18 o 
   0   3  13      307.27      320.44     22.40 o 
   1   3  13      286.26      317.97     25.31 o 
   2   3  13      683.05      692.23     32.62 o 
   3   3  13       36.89       14.37     10.25 o 
   4   3  13        8.91        2.55      9.21 o 
   5   3  13       14.82       16.99     11.86 o 
   6   3  13      169.49      171.70     25.43 o 
  -7   4  13      487.78      590.40     49.25 o 
  -6   4  13      203.55      265.13     23.35 o 
  -5   4  13      414.85      461.55     27.75 o 
  -4   4  13      663.08      655.31     57.32 o 
  -3   4  13       30.59       11.42      9.11 o 
  -2   4  13      128.65      138.18     16.12 o 
  -1   4  13     1067.45      966.86     54.19 o 
   0   4  13     1282.91     1240.79     40.80 o 
   1   4  13      433.20      439.62     27.17 o 
   2   4  13        3.35       11.29      9.18 o 
   3   4  13      170.43      158.35     19.37 o 
   4   4  13      413.28      410.17     29.15 o 
   5   4  13      116.69       95.20     19.06 o 
  -7   5  13       28.24        0.00     17.06 o 
  -6   5  13       44.44       26.60     12.04 o 
  -5   5  13      433.09      423.73     28.00 o 
  -4   5  13        2.84        0.80      9.33 o 
  -3   5  13       23.36       24.44     10.55 o 
  -2   5  13      385.63      373.51     24.88 o 
  -1   5  13      311.93      336.02     24.70 o 
   0   5  13      650.74      620.35     31.72 o 
   1   5  13       88.28       96.61     16.27 o 
   2   5  13       14.79        0.00      8.21 o 
   3   5  13      168.48      174.08     21.02 o 
   4   5  13        5.61        5.18     11.79 o 
  -6   6  13      260.42      254.53     32.83 o 
  -5   6  13      331.84      346.41     26.98 o 
  -4   6  13      376.39      393.37     27.19 o 
  -3   6  13      238.06      272.85     23.32 o 
  -2   6  13      156.55      175.14     20.04 o 
  -1   6  13      736.52      673.92     37.80 o 
   0   6  13      642.73      590.15     32.43 o 
   1   6  13       81.56       91.34     15.70 o 
   2   6  13        8.51        2.30     10.30 o 
   3   6  13       20.28       47.37     14.42 o 
  -6   7  13        1.61       17.99     20.51 o 
  -5   7  13        0.25       11.84     18.27 o 
  -4   7  13      200.20      199.48     22.07 o 
  -3   7  13      106.19       86.40     15.79 o 
  -2   7  13       19.27       10.17     10.75 o 
  -1   7  13       32.34       30.99     13.02 o 
   0   7  13       93.12       95.35     16.61 o 
   1   7  13      132.21      103.39     24.99 o 
   2   7  13       62.34       46.36     14.31 o 
  -4   8  13      182.08      185.34     39.17 o 
  -3   8  13      172.63      162.25     29.74 o 
  -2   8  13       40.61       25.66     13.27 o 
  -1   8  13       30.26       39.52     14.23 o 
   0   8  13      421.07      420.83     41.46 o 
   1   8  13      558.04      596.98     49.94 o 
   2 -12  14      178.85      224.20     54.43 o 
  -2 -11  14       20.02       73.61     37.65 o 
  -1 -11  14        4.13       24.56     30.13 o 
   0 -11  14       31.03       14.90     28.06 o 
   1 -11  14      431.34      245.45     55.14 o 
   2 -11  14      601.45      660.99     82.23 o 
   3 -11  14        4.08        0.00     16.30 o 
   4 -11  14        0.32       12.37     14.77 o 
   5 -11  14      113.84      109.08     28.44 o 
  -3 -10  14       39.37       61.75     34.93 o 
  -2 -10  14        8.81        0.00     24.04 o 
  -1 -10  14     1010.90     1117.74     96.35 o 
   0 -10  14     2836.43     2656.14    150.26 o 
   1 -10  14     1654.40     1615.12    112.81 o 
   2 -10  14      297.71      284.13     55.66 o 
   3 -10  14      179.36      177.56     23.94 o 
   4 -10  14      418.40      375.15     33.11 o 
   5 -10  14      790.17      831.24     47.27 o 
  -5  -9  14       23.97       23.97     31.82 o 
  -4  -9  14        0.49        0.00     22.29 o 
  -3  -9  14      216.65      315.36     59.68 o 
  -2  -9  14      466.84      537.23     69.40 o 
  -1  -9  14        7.58       13.74     21.71 o 
   0  -9  14        6.13        9.46     21.97 o 
   1  -9  14       33.90       40.30     26.50 o 
   2  -9  14       85.21       96.66     30.34 o 
   3  -9  14     1149.41     1017.22     45.14 o 
   4  -9  14        2.84       12.05     13.37 o 
   5  -9  14      282.79      232.53     28.86 o 
   6  -9  14       33.89       30.00     16.13 o 
  -5  -8  14      747.12      863.26     62.57 o 
  -4  -8  14     1125.30     1302.28     57.87 o 
  -3  -8  14     1360.27     1492.33    106.46 o 
  -2  -8  14      624.10      546.23     66.03 o 
  -1  -8  14       66.07       73.54     30.00 o 
   0  -8  14     2331.82     2365.33    127.97 o 
   1  -8  14     3553.14     3744.66    169.96 o 
   2  -8  14      788.92      794.91     39.93 o 
   3  -8  14      927.16      882.60     50.77 o 
   4  -8  14      874.01      953.92     44.05 o 
   5  -8  14      382.09      472.14     89.46 o 
   6  -8  14      478.56      555.64     43.28 o 
   7  -8  14      280.77      221.60     51.77 o 
  -6  -7  14      103.88      119.33     23.29 o 
  -5  -7  14        1.39        8.57     12.77 o 
  -4  -7  14      126.96      128.23     21.59 o 
  -3  -7  14       22.05       24.91     11.93 o 
  -2  -7  14      407.09      398.20     27.09 o 
  -1  -7  14      117.26      104.39     32.27 o 
   0  -7  14     1527.61     1459.48     94.80 o 
   1  -7  14       21.58       31.62     10.74 o 
   2  -7  14      109.43       72.29     18.28 o 
   3  -7  14       27.57       22.30     11.56 o 
   4  -7  14        0.17       13.95     11.64 o 
   5  -7  14        8.91        2.81     11.59 o 
   6  -7  14        6.64       17.82     13.68 o 
   7  -7  14       16.66        8.84     16.69 o 
  -6  -6  14      339.46      325.29     32.34 o 
  -5  -6  14      593.35      706.25     40.18 o 
  -4  -6  14     3057.49     3057.48     80.23 o 
  -3  -6  14     2531.58     2358.19     65.92 o 
  -2  -6  14      748.64      704.43     33.40 o 
  -1  -6  14       69.81       63.16     18.95 o 
   0  -6  14      839.57      836.49     28.39 o 
   1  -6  14     2995.26     3229.00     74.54 o 
   2  -6  14     1825.51     1860.78     67.78 o 
   3  -6  14      962.08      960.67     40.39 o 
   4  -6  14     1128.45     1036.30     44.08 o 
   5  -6  14     1254.25     1298.42     51.99 o 
   6  -6  14      429.05      469.26     36.81 o 
   7  -6  14      306.82      333.91     34.00 o 
  -7  -5  14       44.44       11.28     19.02 o 
  -6  -5  14      393.48      389.23     41.37 o 
  -5  -5  14      352.45      310.58     28.39 o 
  -4  -5  14        8.00       11.41     10.15 o 
  -3  -5  14      381.60      319.40     33.60 o 
  -2  -5  14      134.00      114.00     16.86 o 
  -1  -5  14     1654.86     1630.79     48.65 o 
   0  -5  14      603.71      592.72     21.35 o 
   1  -5  14       10.26       11.16      6.66 o 
   2  -5  14        5.57        6.45      6.70 o 
   3  -5  14        2.58        0.00      8.39 o 
   4  -5  14       60.03       46.19     16.37 o 
   5  -5  14       45.74       40.82     14.01 o 
   6  -5  14      179.56      177.95     24.34 o 
   7  -5  14       54.97       33.42     19.06 o 
  -7  -4  14      263.10      195.34     33.23 o 
  -6  -4  14      705.25      814.18     54.66 o 
  -5  -4  14      450.71      481.54     41.58 o 
  -4  -4  14     2100.97     2088.68     74.86 o 
  -3  -4  14     3305.40     3544.06     82.46 o 
  -2  -4  14     1926.89     1804.92     52.50 o 
  -1  -4  14      379.71      397.09     17.94 o 
   0  -4  14      115.63      107.65     11.03 o 
   1  -4  14     4577.75     4597.34     70.46 o 
   2  -4  14     4794.60     4770.65     73.38 o 
   3  -4  14      467.53      509.20     22.38 o 
   4  -4  14      185.56      193.93     16.26 o 
   5  -4  14      638.00      720.35     48.83 o 
   6  -4  14      720.85      754.11     43.05 o 
   7  -4  14      210.70      206.70     26.99 o 
  -7  -3  14       17.40       39.74     23.10 o 
  -6  -3  14       79.33       65.79     21.35 o 
  -5  -3  14      509.94      519.63     42.18 o 
  -4  -3  14      380.69      418.07     36.24 o 
  -3  -3  14        4.07        0.38      7.92 o 
  -2  -3  14        0.29        0.00      9.64 o 
  -1  -3  14      386.35      408.46     18.11 o 
   0  -3  14      176.72      168.16     15.60 o 
   1  -3  14      449.39      460.71     19.92 o 
   2  -3  14      799.38      778.18     25.52 o 
   3  -3  14        9.05        4.65      6.83 o 
   4  -3  14       24.88       32.01     10.16 o 
   5  -3  14      103.72       93.74     18.11 o 
   6  -3  14      106.19      108.47     18.51 o 
   7  -3  14      192.55      235.10     29.23 o 
  -8  -2  14      318.42      360.14     62.08 o 
  -7  -2  14       39.28       35.42     19.22 o 
  -6  -2  14      535.25      622.17     48.67 o 
  -5  -2  14      833.03      938.24     53.90 o 
  -4  -2  14      536.12      603.90     42.15 o 
  -3  -2  14     1709.47     1908.69     91.23 o 
  -2  -2  14     4519.18     4389.37     74.88 o 
  -1  -2  14     1662.79     1601.40     35.38 o 
   0  -2  14      611.08      616.54     21.76 o 
   1  -2  14      864.97      839.94     27.52 o 
   2  -2  14     1469.38     1498.68     36.38 o 
   3  -2  14     1307.60     1250.90     38.28 o 
   4  -2  14      382.46      380.94     21.66 o 
   5  -2  14      572.18      577.24     26.70 o 
   6  -2  14      521.80      532.54     27.58 o 
   7  -2  14       93.55       93.98     15.77 o 
  -8  -1  14      204.75       79.25     33.31 o 
  -7  -1  14       69.22       54.14     21.55 o 
  -6  -1  14        0.70        8.13     14.36 o 
  -5  -1  14     2718.57     2680.19    120.55 o 
  -4  -1  14      922.90      919.39     49.72 o 
  -3  -1  14      163.80      147.58     22.68 o 
  -2  -1  14       17.07        9.72      7.56 o 
  -1  -1  14      925.65      921.18     30.19 o 
   0  -1  14      625.84      548.37     24.63 o 
   1  -1  14      202.15      184.14     14.55 o 
   2  -1  14       27.84       30.13     10.15 o 
   3  -1  14      913.85      858.57     32.68 o 
   4  -1  14      923.22      909.64     30.72 o 
   5  -1  14        5.25        6.28      8.41 o 
   6  -1  14       22.60       27.64     10.99 o 
   7  -1  14        0.29        0.00     10.01 o 
  -8   0  14      770.98      735.34     75.94 o 
  -7   0  14      371.53      364.49     41.79 o 
  -6   0  14      440.74      445.91     42.73 o 
  -5   0  14      372.70      414.91     52.74 o 
  -4   0  14      288.64      338.29     34.22 o 
  -3   0  14      767.49      797.93     29.68 o 
  -2   0  14     1925.30     1896.48     46.48 o 
  -1   0  14     1023.24      980.51     46.97 o 
   0   0  14      108.14      100.83     15.08 o 
   1   0  14      900.20      866.48     31.35 o 
   2   0  14     1732.97     1658.61     47.98 o 
   3   0  14     1052.42     1112.34     42.44 o 
   4   0  14      171.62      160.77     21.40 o 
   5   0  14      109.91       95.59     13.84 o 
   6   0  14      278.58      318.07     23.84 o 
  -8   1  14      163.86      220.13     53.75 o 
  -7   1  14       52.44       26.47     18.40 o 
  -6   1  14       53.12       62.26     19.18 o 
  -5   1  14      142.39      148.11     25.89 o 
  -4   1  14     1992.48     2090.38     51.39 o 
  -3   1  14     1443.27     1348.31     39.51 o 
  -2   1  14        0.95        9.18      7.43 o 
  -1   1  14      285.90      241.60     32.90 o 
   0   1  14      727.70      745.44     34.60 o 
   1   1  14     1177.86     1153.85     37.60 o 
   2   1  14      575.72      646.04     30.44 o 
   3   1  14      200.36      194.64     19.86 o 
   4   1  14        1.77        0.00      7.65 o 
   5   1  14      626.44      622.82     29.52 o 
   6   1  14      165.63      156.06     18.87 o 
  -8   2  14      190.05      196.61     35.50 o 
  -7   2  14      145.64      171.29     30.75 o 
  -6   2  14       87.65      140.40     26.46 o 
  -5   2  14      476.55      389.67     77.14 o 
  -4   2  14     1824.37     2013.75     51.47 o 
  -3   2  14      331.07      323.28     22.37 o 
  -2   2  14      125.40      112.58     14.80 o 
  -1   2  14      429.85      429.77     24.62 o 
   0   2  14      541.61      513.92     27.05 o 
   1   2  14      565.31      517.72     27.57 o 
   2   2  14      183.17      177.06     19.12 o 
   3   2  14      455.89      419.88     27.65 o 
   4   2  14      248.25      211.31     21.45 o 
   5   2  14        9.50        0.00     10.37 o 
   6   2  14       20.73        6.01     14.18 o 
  -7   3  14      202.93      194.38     33.17 o 
  -6   3  14      184.45      216.66     32.09 o 
  -5   3  14      388.55      427.75     32.50 o 
  -4   3  14      668.75      711.87     32.17 o 
  -3   3  14      886.44      847.61     33.64 o 
  -2   3  14      110.67      109.99     14.90 o 
  -1   3  14      126.41      130.44     15.77 o 
   0   3  14      629.28      578.79     36.06 o 
   1   3  14     1121.61     1170.25     49.58 o 
   2   3  14      227.75      250.43     22.43 o 
   3   3  14       40.67       54.83     13.45 o 
   4   3  14      126.62      127.28     18.38 o 
   5   3  14       37.37       37.46     20.73 o 
  -7   4  14       89.56      112.49     27.27 o 
  -6   4  14       38.24       18.32     18.86 o 
  -5   4  14       48.63       55.17     13.51 o 
  -4   4  14      593.79      631.86     37.45 o 
  -3   4  14      692.83      689.62     32.06 o 
  -2   4  14      100.47       86.60     14.54 o 
  -1   4  14      160.76      159.57     18.14 o 
   0   4  14      146.73      118.13     16.43 o 
   1   4  14       80.89       72.66     14.27 o 
   2   4  14       17.24        8.87     10.30 o 
   3   4  14      224.91      217.91     22.76 o 
   4   4  14      143.93      127.48     24.74 o 
   5   4  14       15.66       22.94     15.77 o 
  -7   5  14      145.98      111.03     27.33 o 
  -6   5  14      206.36      207.24     23.18 o 
  -5   5  14      150.47      170.50     22.13 o 
  -4   5  14       69.67       48.09     13.03 o 
  -3   5  14      871.72      838.64     36.04 o 
  -2   5  14      474.58      455.45     28.11 o 
  -1   5  14       33.11       31.41     11.48 o 
   0   5  14      231.30      206.02     21.66 o 
   1   5  14      469.52      525.21     31.77 o 
   2   5  14      242.89      244.13     33.49 o 
   3   5  14       70.71       56.74     15.21 o 
   4   5  14      149.97      132.35     24.17 o 
  -6   6  14       43.43       56.27     16.57 o 
  -5   6  14       97.50       87.75     16.45 o 
  -4   6  14        0.95        0.74     10.50 o 
  -3   6  14      196.78      216.86     27.89 o 
  -2   6  14      153.83      132.78     18.38 o 
  -1   6  14       93.00       63.40     14.86 o 
   0   6  14       11.11        7.28     10.52 o 
   1   6  14       51.61       47.60     14.38 o 
   2   6  14       55.53       67.71     17.09 o 
   3   6  14        5.46       13.27     15.32 o 
  -5   7  14      203.22      254.56     35.81 o 
  -4   7  14      242.20      230.36     38.65 o 
  -3   7  14      328.16      349.66     34.69 o 
  -2   7  14      214.40      183.42     21.69 o 
  -1   7  14      193.13      170.63     21.55 o 
   0   7  14       27.39       17.48     12.76 o 
   1   7  14       64.13       60.54     16.75 o 
  -3   8  14       24.75       27.39     18.94 o 
  -2   8  14       38.13       15.56     15.26 o 
  -1   8  14        1.81        1.66     13.84 o 
  -1 -11  15       99.69       88.06     40.89 o 
   0 -11  15      835.89      813.59     92.01 o 
   1 -11  15     1747.62     1800.44    125.71 o 
   2 -11  15      535.53      477.49     75.23 o 
   3 -11  15      176.90      228.67     57.09 o 
   4 -11  15      270.06      231.59     54.30 o 
  -3 -10  15      234.24      178.32     50.87 o 
  -2 -10  15       13.90       32.40     26.96 o 
  -1 -10  15       11.95       39.40     29.81 o 
   0 -10  15       42.25       34.21     28.32 o 
   1 -10  15       28.09       26.44     28.90 o 
   2 -10  15        1.15        5.70     23.07 o 
   3 -10  15      139.82      155.16     41.79 o 
   4 -10  15      326.70      278.95     32.26 o 
   5 -10  15       24.27       10.74     16.87 o 
  -4  -9  15      609.76      746.13     84.82 o 
  -3  -9  15     1469.69     1786.51    124.54 o 
  -2  -9  15      766.99      706.80     78.92 o 
  -1  -9  15        9.05       12.51     23.00 o 
   0  -9  15      763.72      712.11     77.37 o 
   1  -9  15     3969.02     3860.45    182.14 o 
   2  -9  15     1985.96     1729.62     92.08 o 
   3  -9  15      673.07      587.63     37.33 o 
   4  -9  15      192.81      229.33     40.16 o 
   5  -9  15      377.12      430.62     36.98 o 
   6  -9  15      466.16      469.13     68.04 o 
  -5  -8  15       25.07       36.19     17.74 o 
  -4  -8  15        5.67       12.56     15.34 o 
  -3  -8  15        0.17       10.37     24.36 o 
  -2  -8  15      148.27      130.44     40.17 o 
  -1  -8  15        1.98        0.00     21.84 o 
   0  -8  15       80.14       81.84     30.78 o 
   1  -8  15        2.18       14.13     19.76 o 
   2  -8  15       81.75      124.14     19.67 o 
   3  -8  15       31.19       44.00     14.69 o 
   4  -8  15       50.58       67.29     16.60 o 
   5  -8  15       25.80       15.26     14.98 o 
   6  -8  15       46.46       58.64     17.81 o 
  -6  -7  15      972.64      891.54     50.04 o 
  -5  -7  15      233.40      266.19     29.04 o 
  -4  -7  15       58.31       79.88     17.67 o 
  -3  -7  15      990.88      978.35     42.37 o 
  -2  -7  15     3308.94     3177.63     78.33 o 
  -1  -7  15     1991.78     2038.31    115.60 o 
   0  -7  15       71.03      115.86     32.66 o 
   1  -7  15      890.92      905.42     37.48 o 
   2  -7  15     2452.89     2380.56     66.23 o 
   3  -7  15     2341.53     2247.16     67.08 o 
   4  -7  15      978.49     1047.34     46.55 o 
   5  -7  15      146.76      173.22     24.61 o 
   6  -7  15      230.91      243.34     29.46 o 
  -6  -6  15        0.06        4.01     16.75 o 
  -5  -6  15      167.97      177.15     43.57 o 
  -4  -6  15       14.59       19.68     12.63 o 
  -3  -6  15        3.31       16.06     11.12 o 
  -2  -6  15        1.87        6.51      9.87 o 
  -1  -6  15       22.30       25.31     11.23 o 
   0  -6  15       48.40       41.06     16.06 o 
   1  -6  15        9.04       17.39     11.56 o 
   2  -6  15      191.41      164.49     19.85 o 
   3  -6  15       83.19      103.27     17.65 o 
   4  -6  15       23.05       24.11     12.76 o 
   5  -6  15        7.47        0.74     11.77 o 
   6  -6  15        0.45        3.72     12.73 o 
   7  -6  15       83.38       86.31     34.54 o 
  -6  -5  15      567.65      644.00    127.78 o 
  -5  -5  15     1754.18     1658.65     72.78 o 
  -4  -5  15     1384.62     1239.50     48.49 o 
  -3  -5  15     1308.08     1347.56     48.45 o 
  -2  -5  15      963.29     1019.57     48.04 o 
  -1  -5  15       36.81       21.80     16.27 o 
   0  -5  15      538.94      540.86     21.83 o 
   1  -5  15     2441.71     2493.47     48.49 o 
   2  -5  15     1935.33     1937.11     42.36 o 
   3  -5  15     2452.00     2386.52     67.19 o 
   4  -5  15      659.52      640.83     37.06 o 
   5  -5  15      101.28       93.67     25.76 o 
   6  -5  15      532.95      539.75     39.04 o 
   7  -5  15      421.82      424.61     62.46 o 
  -7  -4  15        1.41        0.00     17.47 o 
  -6  -4  15        8.70        1.04     15.58 o 
  -5  -4  15      201.17      228.54     31.91 o 
  -4  -4  15      553.47      546.30     65.90 o 
  -3  -4  15      117.53      134.13     26.02 o 
  -2  -4  15      364.02      362.80     25.86 o 
  -1  -4  15        2.62        0.00      7.29 o 
   0  -4  15     1270.59     1234.23     31.97 o 
   1  -4  15     1286.51     1181.86     34.92 o 
   2  -4  15       59.18       72.15     12.28 o 
   3  -4  15       11.09        4.97      7.78 o 
   4  -4  15        0.13        0.00      8.24 o 
   5  -4  15        0.70        0.00     10.45 o 
   6  -4  15      159.94      121.76     34.85 o 
   7  -4  15      103.44       79.52     24.57 o 
  -7  -3  15      289.57      166.75     31.98 o 
  -6  -3  15      589.19      702.47     53.29 o 
  -5  -3  15      409.68      378.55     38.94 o 
  -4  -3  15     1297.79     1231.97     73.58 o 
  -3  -3  15     1671.74     1744.93     83.39 o 
  -2  -3  15     1653.54     1691.50    103.06 o 
  -1  -3  15     3594.55     3657.45     60.36 o 
   0  -3  15       90.74       88.48     13.27 o 
   1  -3  15       38.02       44.25      8.99 o 
   2  -3  15     1644.16     1600.41     43.05 o 
   3  -3  15     3347.37     3401.50     62.26 o 
   4  -3  15     1091.82     1090.07     33.79 o 
   5  -3  15       65.20       74.04     13.03 o 
   6  -3  15       19.74       15.51     14.36 o 
   7  -3  15      181.49      140.42     30.89 o 
  -7  -2  15       17.50       18.54     18.07 o 
  -6  -2  15       54.99       60.38     21.75 o 
  -5  -2  15       97.83      107.27     25.21 o 
  -4  -2  15     1738.65     1717.66     77.27 o 
  -3  -2  15     1453.12     1453.50     62.36 o 
  -2  -2  15       48.45       41.27      9.80 o 
  -1  -2  15      273.84      284.41     19.09 o 
   0  -2  15        5.33       10.98      7.51 o 
   1  -2  15      511.91      452.15     20.78 o 
   2  -2  15     2296.93     2314.73     48.22 o 
   3  -2  15      709.21      724.25     31.28 o 
   4  -2  15       18.27       26.43      9.48 o 
   5  -2  15        1.09        9.31      8.62 o 
   6  -2  15       22.46       25.90     11.08 o 
   7  -2  15      100.55      114.72     21.93 o 
  -7  -1  15      511.12      515.15     72.54 o 
  -6  -1  15      347.98      417.52     42.16 o 
  -5  -1  15      871.86      787.83     52.96 o 
  -4  -1  15      488.00      438.47     44.64 o 
  -3  -1  15      643.71      645.41     43.83 o 
  -2  -1  15     1724.47     1762.99     44.93 o 
  -1  -1  15     1349.74     1317.21     38.09 o 
   0  -1  15     1077.61     1102.76     35.04 o 
   1  -1  15      204.17      214.11     19.33 o 
   2  -1  15        4.18       10.66      7.60 o 
   3  -1  15      689.41      671.08     27.76 o 
   4  -1  15     1638.97     1610.02     42.66 o 
   5  -1  15      541.64      531.14     27.40 o 
   6  -1  15       32.62       12.24     10.44 o 
  -7   0  15      203.53      196.96     32.71 o 
  -6   0  15       33.41       57.46     19.91 o 
  -5   0  15       14.36       11.99     13.06 o 
  -4   0  15      308.11      291.12     53.20 o 
  -3   0  15     2009.21     2095.89     61.49 o 
  -2   0  15     1270.36     1244.78     42.45 o 
  -1   0  15       42.24       31.82      9.70 o 
   0   0  15      352.22      363.05     22.65 o 
   1   0  15      577.79      610.37     28.95 o 
   2   0  15      907.76     1040.23     36.87 o 
   3   0  15      678.70      743.67     33.73 o 
   4   0  15      774.16      774.26     68.67 o 
   5   0  15       39.92       52.68     11.97 o 
   6   0  15        9.01       14.76     11.13 o 
  -7   1  15      431.75      445.55     57.12 o 
  -6   1  15      426.64      498.40     45.08 o 
  -5   1  15       28.52       52.25     24.62 o 
  -4   1  15      469.49      470.57     87.51 o 
  -3   1  15     1561.34     1502.14     43.43 o 
  -2   1  15      474.27      482.25     25.80 o 
  -1   1  15        3.75        5.66      7.98 o 
   0   1  15      103.71      111.18     15.41 o 
   1   1  15      680.21      746.79     33.43 o 
   2   1  15      143.68      153.52     18.17 o 
   3   1  15      557.74      529.98     32.17 o 
   4   1  15      516.57      508.80     30.77 o 
   5   1  15      118.12       93.41     20.91 o 
   6   1  15       68.83       96.00     18.51 o 
  -7   2  15      182.06      138.68     29.11 o 
  -6   2  15      173.94      197.74     31.28 o 
  -5   2  15      300.74      234.59     33.49 o 
  -4   2  15      130.36      129.87     16.57 o 
  -3   2  15      918.73      909.87     34.61 o 
  -2   2  15     1182.83     1107.99     37.91 o 
  -1   2  15      425.96      449.30     26.51 o 
   0   2  15        0.74        4.19      8.01 o 
   1   2  15       74.22       65.44     13.20 o 
   2   2  15      955.97      921.93     37.43 o 
   3   2  15      180.90      246.37     23.90 o 
   4   2  15       32.06       36.35     13.31 o 
   5   2  15       31.20       21.90     12.50 o 
  -7   3  15      250.67      256.30     38.10 o 
  -6   3  15      311.15      436.02     49.83 o 
  -5   3  15      162.42      179.38     20.49 o 
  -4   3  15      358.71      326.30     24.36 o 
  -3   3  15      445.37      486.60     41.14 o 
  -2   3  15      229.45      250.63     21.54 o 
  -1   3  15      379.63      410.51     26.16 o 
   0   3  15       23.89       27.39     10.17 o 
   1   3  15       35.25       41.46     12.40 o 
   2   3  15       67.62       60.08     13.65 o 
   3   3  15        4.90        9.13     10.17 o 
   4   3  15      176.34      189.59     23.11 o 
   5   3  15      143.67      158.13     25.58 o 
  -6   4  15      266.58      245.83     40.21 o 
  -5   4  15       15.31       31.53     12.57 o 
  -4   4  15      111.51      114.45     17.29 o 
  -3   4  15      774.54      815.87     36.30 o 
  -2   4  15      788.66      841.07     36.49 o 
  -1   4  15      436.93      467.91     28.99 o 
   0   4  15       23.10       20.61     11.13 o 
   1   4  15        6.72        7.44      9.68 o 
   2   4  15      388.82      407.77     37.54 o 
   3   4  15      342.67      306.93     37.19 o 
   4   4  15      249.93      250.58     25.99 o 
  -6   5  15      237.08      224.83     28.22 o 
  -5   5  15       26.45       38.31     13.80 o 
  -4   5  15       34.36       42.57     13.56 o 
  -3   5  15       70.78       60.03     13.79 o 
  -2   5  15      399.28      371.11     27.37 o 
  -1   5  15      261.88      283.93     26.67 o 
   0   5  15        4.28        0.31     12.80 o 
   1   5  15        0.35        0.00      9.84 o 
   2   5  15        2.49        5.10     11.30 o 
   3   5  15       55.68       48.36     14.88 o 
  -5   6  15      163.72      191.65     23.12 o 
  -4   6  15        3.29        5.93     11.88 o 
  -3   6  15       87.49       71.78     15.50 o 
  -2   6  15      301.28      285.33     42.35 o 
  -1   6  15      780.60      765.46     37.77 o 
   0   6  15      458.39      419.00     30.65 o 
   1   6  15       41.55       15.77     13.86 o 
   2   6  15        0.74        6.04     13.08 o 
  -4   7  15       21.80        9.12     13.81 o 
  -3   7  15        4.90       11.58     12.48 o 
  -2   7  15       16.22        0.00     11.64 o 
  -1   7  15      258.39      208.21     27.80 o 
   0   7  15       45.55       48.15     17.39 o 
  -1 -11  16      105.98      103.74     42.90 o 
   0 -11  16      302.03      277.52     61.49 o 
   1 -11  16       58.66       33.95     32.33 o 
   2 -11  16        1.31        0.00     26.83 o 
  -3 -10  16      502.27      540.01     79.12 o 
  -2 -10  16      468.69      533.66     75.88 o 
  -1 -10  16      694.47      643.24     80.67 o 
   0 -10  16      400.77      408.22     66.48 o 
   1 -10  16      481.10      604.10     77.63 o 
   2 -10  16      962.73     1071.86     98.49 o 
   3 -10  16      457.74      411.09     63.18 o 
   4 -10  16      310.70      312.56     37.77 o 
  -4  -9  16        0.69       21.77     30.00 o 
  -3  -9  16        0.08       21.51     27.67 o 
  -2  -9  16       47.08       39.20     30.52 o 
  -1  -9  16       35.18       89.55     35.51 o 
   0  -9  16        1.51       11.60     22.35 o 
   1  -9  16      175.62      119.48     41.86 o 
   2  -9  16       17.62       23.33     25.92 o 
   3  -9  16       62.01      110.31     20.58 o 
   4  -9  16       17.98        0.58     12.33 o 
   5  -9  16        9.08        7.16     14.06 o 
  -5  -8  16      546.00      502.88     38.51 o 
  -4  -8  16       73.80       55.45     21.62 o 
  -3  -8  16      163.48       91.56     37.71 o 
  -2  -8  16     1708.84     1790.98    115.92 o 
  -1  -8  16     3148.21     3310.26    162.12 o 
   0  -8  16     1002.08      779.05     77.76 o 
   1  -8  16      159.35      163.42     41.47 o 
   2  -8  16      681.24      707.36     38.25 o 
   3  -8  16     1037.43     1064.39     69.16 o 
   4  -8  16     1031.81     1079.65     63.64 o 
   5  -8  16      278.19      327.71     37.88 o 
   6  -8  16      203.97      146.05     42.44 o 
  -5  -7  16       85.66       69.89     19.11 o 
  -4  -7  16        1.32       11.38     13.36 o 
  -3  -7  16       26.83       18.11     12.57 o 
  -2  -7  16      432.91      406.07     54.06 o 
  -1  -7  16       63.64      110.22     36.22 o 
   0  -7  16      555.13      545.00     63.50 o 
   1  -7  16        0.24        0.00     11.74 o 
   2  -7  16        3.04       20.33     10.72 o 
   3  -7  16       78.54      113.58     23.45 o 
   4  -7  16      207.11      202.15     24.84 o 
   5  -7  16        5.10        2.41     12.07 o 
   6  -7  16       16.80        1.94     17.53 o 
  -6  -6  16      830.66      687.89     54.72 o 
  -5  -6  16      962.67      977.61    179.75 o 
  -4  -6  16      473.36      431.10     32.86 o 
  -3  -6  16      353.20      357.37     28.95 o 
  -2  -6  16      351.83      354.87     27.04 o 
  -1  -6  16     1456.28     1644.44     67.89 o 
   0  -6  16     3677.99     3658.30     84.52 o 
   1  -6  16     1095.93     1086.32     50.05 o 
   2  -6  16       61.86       32.19     12.51 o 
   3  -6  16      695.44      685.55     38.04 o 
   4  -6  16     1405.82     1524.82    102.58 o 
   5  -6  16      557.89      574.22     39.37 o 
   6  -6  16      121.09       80.75     20.33 o 
  -6  -5  16      173.48      113.05     41.31 o 
  -5  -5  16        7.17        8.75     15.80 o 
  -4  -5  16      136.27      168.10     28.50 o 
  -3  -5  16       50.32       51.97     14.54 o 
  -2  -5  16      210.76      256.49     24.11 o 
  -1  -5  16       26.20       23.47     11.15 o 
   0  -5  16      279.83      270.09     18.87 o 
   1  -5  16        0.14        0.98      7.04 o 
   2  -5  16       75.68       90.61     16.85 o 
   3  -5  16      103.01       80.70     16.55 o 
   4  -5  16      312.66      315.17     28.75 o 
   5  -5  16       35.13       16.52     13.58 o 
   6  -5  16        0.44       16.65     13.90 o 
  -6  -4  16      531.33      463.38    105.81 o 
  -5  -4  16     1538.90     1574.55     72.74 o 
  -4  -4  16     1431.71     1493.06     67.50 o 
  -3  -4  16     1181.72     1249.63     58.17 o 
  -2  -4  16       51.14       43.74     16.33 o 
  -1  -4  16      178.62      205.86     20.73 o 
   0  -4  16     1510.64     1557.35     37.61 o 
   1  -4  16     1420.48     1419.58     36.05 o 
   2  -4  16     1806.56     1790.25     41.94 o 
   3  -4  16      561.08      507.48     24.12 o 
   4  -4  16      478.79      464.56     33.14 o 
   5  -4  16      432.28      414.18     33.57 o 
   6  -4  16      142.28      111.76     26.69 o 
  -7  -3  16      232.28      295.47     57.09 o 
  -6  -3  16       92.36       76.38     39.98 o 
  -5  -3  16        0.59        0.00     13.36 o 
  -4  -3  16       66.10       66.54     24.23 o 
  -3  -3  16      367.78      417.30     37.60 o 
  -2  -3  16      807.32      868.49     55.37 o 
  -1  -3  16        0.42        4.71      7.74 o 
   0  -3  16       91.40       83.33     12.85 o 
   1  -3  16      680.88      663.07     29.94 o 
   2  -3  16      505.33      514.57     23.44 o 
   3  -3  16       25.98       20.39      8.83 o 
   4  -3  16      290.46      271.79     19.93 o 
   5  -3  16       92.28      106.30     16.50 o 
   6  -3  16      211.90      209.61     27.51 o 
  -7  -2  16      666.43      697.48     56.68 o 
  -6  -2  16      635.42      595.08     90.23 o 
  -5  -2  16     1112.11     1173.02     62.08 o 
  -4  -2  16      558.61      629.46     85.76 o 
  -3  -2  16      195.65      208.06     30.58 o 
  -2  -2  16     1646.44     1587.87     64.78 o 
  -1  -2  16     1618.07     1803.07     46.09 o 
   0  -2  16     1673.01     1738.12     45.62 o 
   1  -2  16      490.10      545.35     26.93 o 
   2  -2  16       85.65       91.45     12.57 o 
   3  -2  16      255.66      254.05     19.09 o 
   4  -2  16      495.19      516.99     29.47 o 
   5  -2  16      739.51      734.85     31.81 o 
   6  -2  16       39.50       31.85     12.23 o 
  -7  -1  16      182.30      160.94     31.50 o 
  -6  -1  16      536.37      545.63     76.78 o 
  -5  -1  16       99.03      127.28     27.23 o 
  -4  -1  16       33.21       31.77     17.83 o 
  -3  -1  16       51.55       41.54     16.32 o 
  -2  -1  16     1457.77     1520.16     42.80 o 
  -1  -1  16     1260.61     1190.61     37.49 o 
   0  -1  16      101.06      106.69     17.91 o 
   1  -1  16       42.71       43.69     10.75 o 
   2  -1  16       92.81      106.30     15.40 o 
   3  -1  16     1627.31     1682.65     49.10 o 
   4  -1  16     1220.63     1189.56     43.91 o 
   5  -1  16       95.25       81.65     21.23 o 
   6  -1  16        9.07        2.19     11.12 o 
  -7   0  16      143.71      167.16     33.99 o 
  -6   0  16      419.93      491.34     47.24 o 
  -5   0  16      775.57      922.50     65.96 o 
  -4   0  16      648.27      587.23     45.75 o 
  -3   0  16      637.80      564.76     27.88 o 
  -2   0  16      601.04      587.92     28.26 o 
  -1   0  16      209.36      194.47     18.51 o 
   0   0  16      433.94      442.77     25.73 o 
   1   0  16      891.34      947.62     35.49 o 
   2   0  16      668.34      713.50     33.33 o 
   3   0  16      165.10      212.70     21.44 o 
   4   0  16        4.72        7.75     10.30 o 
   5   0  16      304.83      318.36     27.63 o 
   6   0  16      408.25      371.04     34.36 o 
  -7   1  16       64.67       84.35     25.86 o 
  -6   1  16      291.39      246.56     35.71 o 
  -5   1  16      430.29      446.74     43.44 o 
  -4   1  16      291.96      229.55     32.39 o 
  -3   1  16       83.07       76.42     13.88 o 
  -2   1  16      306.23      363.86     24.40 o 
  -1   1  16      934.32      962.44     35.39 o 
   0   1  16      530.79      559.21     29.30 o 
   1   1  16       13.92        1.98      8.24 o 
   2   1  16       60.33       77.82     15.36 o 
   3   1  16      530.79      634.41     33.78 o 
   4   1  16      100.51      110.57     18.24 o 
   5   1  16      106.95      124.90     19.60 o 
  -7   2  16       16.83       15.10     18.53 o 
  -6   2  16      191.28      201.15     55.85 o 
  -5   2  16      257.88      302.79     38.09 o 
  -4   2  16      217.37      235.19     21.69 o 
  -3   2  16      293.33      315.03     24.09 o 
  -2   2  16      644.67      530.33     49.05 o 
  -1   2  16      222.02      269.76     22.91 o 
   0   2  16       64.87       86.76     14.71 o 
   1   2  16       55.64       74.61     17.07 o 
   2   2  16      353.83      354.43     27.19 o 
   3   2  16      337.38      359.77     28.28 o 
   4   2  16       53.24       47.82     19.55 o 
   5   2  16       31.31        8.83     17.60 o 
  -6   3  16      303.22      319.86     40.50 o 
  -5   3  16      265.51      319.15     39.33 o 
  -4   3  16      509.11      569.58     31.31 o 
  -3   3  16      406.40      387.25     26.73 o 
  -2   3  16      371.33      337.13     25.14 o 
  -1   3  16      527.48      588.47     39.80 o 
   0   3  16      233.69      270.02     24.00 o 
   1   3  16       90.75      110.69     17.53 o 
   2   3  16        1.90        7.06     10.07 o 
   3   3  16      101.47       79.38     21.72 o 
   4   3  16      429.09      423.79     32.34 o 
  -6   4  16       32.59       24.46     20.13 o 
  -5   4  16      357.18      371.99     28.32 o 
  -4   4  16      441.29      402.96     28.46 o 
  -3   4  16        2.24       22.11     11.73 o 
  -2   4  16       54.86       35.93     12.44 o 
  -1   4  16      457.42      449.01     29.42 o 
   0   4  16      171.33      172.39     22.50 o 
   1   4  16        4.41        4.48     10.30 o 
   2   4  16        6.42        9.28     11.12 o 
   3   4  16       16.77       12.10     12.89 o 
  -5   5  16       73.47       82.96     16.76 o 
  -4   5  16      175.25      177.83     31.05 o 
  -3   5  16      171.15      194.79     22.15 o 
  -2   5  16       79.81       78.26     15.96 o 
  -1   5  16      443.25      418.97     29.77 o 
   0   5  16      913.13      899.32     57.95 o 
   1   5  16       75.95       79.97     17.26 o 
   2   5  16       54.55       29.00     13.69 o 
  -4   6  16      133.58       81.71     28.11 o 
  -3   6  16        9.36        1.81     11.72 o 
  -2   6  16        0.04        0.00     11.78 o 
  -1   6  16       91.15       64.37     28.64 o 
   0   6  16      140.42      123.20     20.00 o 
   1   6  16        3.06       15.18     14.93 o 
   1 -11  17      871.79      895.03     96.35 o 
  -2 -10  17       36.25        0.32     26.76 o 
  -1 -10  17        0.79       21.71     31.82 o 
   0 -10  17       30.82       32.59     27.99 o 
   1 -10  17      112.65      150.59     45.88 o 
   2 -10  17       54.96       71.28     35.96 o 
   3 -10  17        3.36       15.42     30.32 o 
   4 -10  17        0.02        0.00     16.50 o 
  -3  -9  17      474.88      558.22     78.21 o 
  -2  -9  17      324.41      412.88     65.51 o 
  -1  -9  17      867.64      911.49     90.59 o 
   0  -9  17     1732.81     1967.03    125.77 o 
   1  -9  17      601.54      665.85     78.08 o 
   2  -9  17      315.61      292.23     59.09 o 
   3  -9  17      355.80      385.68     32.89 o 
   4  -9  17      872.67      910.78     48.94 o 
   5  -9  17      923.96     1005.57     80.48 o 
  -4  -8  17      188.22      262.56     54.56 o 
  -3  -8  17        2.08        6.29     24.75 o 
  -2  -8  17      132.79      110.15     39.33 o 
  -1  -8  17       62.50       69.72     34.41 o 
   0  -8  17      101.93       51.58     29.35 o 
   1  -8  17       41.99        9.85     24.23 o 
   2  -8  17      231.06      238.98     39.50 o 
   3  -8  17       25.03       20.05     13.80 o 
   4  -8  17       13.51       18.90     14.06 o 
   5  -8  17      232.19      184.27     26.48 o 
  -5  -7  17      211.21      313.87     38.89 o 
  -4  -7  17      409.08      408.37     33.68 o 
  -3  -7  17      872.50      933.82     44.37 o 
  -2  -7  17      488.05      376.53     56.31 o 
  -1  -7  17     1496.97     1382.50     95.64 o 
   0  -7  17     3210.44     3221.55    154.60 o 
   1  -7  17     1650.94     1656.13    107.82 o 
   2  -7  17      854.48      845.86     40.57 o 
   3  -7  17       18.64       21.38     13.95 o 
   4  -7  17      136.43      128.36     23.70 o 
   5  -7  17     1191.09     1174.15     60.17 o 
  -5  -6  17       42.42       37.55     20.98 o 
  -4  -6  17       27.74       14.12     16.29 o 
  -3  -6  17       45.04       13.21     11.89 o 
  -2  -6  17      287.35      281.51     31.93 o 
  -1  -6  17       85.46      135.67     19.36 o 
   0  -6  17       13.86       11.79     21.45 o 
   1  -6  17        0.17        7.38     10.53 o 
   2  -6  17       10.16       29.50     13.48 o 
   3  -6  17       30.94       18.03     12.41 o 
   4  -6  17        0.99        1.53     12.07 o 
   5  -6  17       93.72       84.54     19.86 o 
   6  -6  17       87.23       80.47     25.93 o 
  -6  -5  17      368.18      448.71     58.15 o 
  -5  -5  17      927.20      907.45     59.15 o 
  -4  -5  17      827.73      804.12     53.24 o 
  -3  -5  17      573.83      697.52    129.24 o 
  -2  -5  17      838.48      909.07     49.23 o 
  -1  -5  17      242.63      263.48     24.58 o 
   0  -5  17     1430.72     1471.08     49.58 o 
   1  -5  17     2348.36     2408.56     50.32 o 
   2  -5  17     1402.59     1428.25     51.00 o 
   3  -5  17      477.51      473.52     40.21 o 
   4  -5  17      130.34      129.19     20.79 o 
   5  -5  17      257.78      268.37     29.65 o 
   6  -5  17      535.31      581.12     59.58 o 
  -6  -4  17      377.59      329.73     50.06 o 
  -5  -4  17      324.27      274.25     37.23 o 
  -4  -4  17       33.32       17.92     15.64 o 
  -3  -4  17      324.61      290.93     33.55 o 
  -2  -4  17      101.22       87.46     27.80 o 
  -1  -4  17      984.63     1059.55     55.50 o 
   0  -4  17      376.35      349.87     22.31 o 
   1  -4  17      305.82      332.92     19.74 o 
   2  -4  17       50.63       43.47     13.33 o 
   3  -4  17        2.19        0.47      8.18 o 
   4  -4  17       66.66       75.82     25.55 o 
   5  -4  17       70.54       70.17     24.57 o 
   6  -4  17      124.17       81.84     24.36 o 
  -6  -3  17      620.60      645.20     66.58 o 
  -5  -3  17      771.40      855.61     57.77 o 
  -4  -3  17      793.66      781.73     52.93 o 
  -3  -3  17      582.38      573.28     64.08 o 
  -2  -3  17      130.19      100.30     42.41 o 
  -1  -3  17      261.01      300.02     23.84 o 
   0  -3  17     1950.33     1889.94     48.42 o 
   1  -3  17     1295.55     1238.58     48.01 o 
   2  -3  17     1258.92     1243.19     35.65 o 
   3  -3  17      500.55      534.21     28.92 o 
   4  -3  17       26.89        8.17      9.04 o 
   5  -3  17      388.54      406.03     44.53 o 
   6  -3  17      677.28      741.10     55.17 o 
  -6  -2  17      149.30      223.22     35.13 o 
  -5  -2  17      331.36      369.43     49.34 o 
  -4  -2  17      722.71      787.28     53.16 o 
  -3  -2  17       59.25       34.27     16.22 o 
  -2  -2  17       17.72       11.08     13.33 o 
  -1  -2  17      641.58      718.98     31.03 o 
   0  -2  17     1966.13     2072.21     52.23 o 
   1  -2  17      242.18      254.85     20.76 o 
   2  -2  17       20.46       16.40      9.83 o 
   3  -2  17      143.57      125.95     17.18 o 
   4  -2  17       20.49       13.12      9.60 o 
   5  -2  17        4.80        5.82      9.90 o 
   6  -2  17      179.24      140.67     20.90 o 
  -7  -1  17      133.95      157.84     46.33 o 
  -6  -1  17      274.62      315.92     41.30 o 
  -5  -1  17     1281.33     1249.72     66.15 o 
  -4  -1  17     1284.76     1246.70     64.02 o 
  -3  -1  17        1.89        2.86     13.02 o 
  -2  -1  17      493.52      464.21     26.10 o 
  -1  -1  17     1238.06     1176.63     47.24 o 
   0  -1  17      312.42      287.81     21.87 o 
   1  -1  17      546.08      610.67     30.15 o 
   2  -1  17     1196.53     1207.42     80.68 o 
   3  -1  17      335.27      371.03     26.42 o 
   4  -1  17        2.91        3.81     10.16 o 
   5  -1  17        3.71        6.48     11.78 o 
  -6   0  17      146.14       81.28     25.48 o 
  -5   0  17      248.42      236.98     35.21 o 
  -4   0  17      605.31      715.24     74.03 o 
  -3   0  17      127.30      119.93     28.54 o 
  -2   0  17       15.52       13.05      9.57 o 
  -1   0  17      377.35      355.38     24.40 o 
   0   0  17      984.18      997.40     36.75 o 
   1   0  17      554.82      644.05     46.54 o 
   2   0  17       25.98       29.11     12.83 o 
   3   0  17      202.07      207.45     22.11 o 
   4   0  17      390.74      409.74     36.06 o 
   5   0  17       42.25       59.25     16.06 o 
  -6   1  17       22.23       21.95     19.23 o 
  -5   1  17      273.59      250.05     55.66 o 
  -4   1  17      812.76      778.69     53.93 o 
  -3   1  17      537.00      511.59     28.72 o 
  -2   1  17      101.40      101.12     15.21 o 
  -1   1  17        7.76        5.73      9.68 o 
   0   1  17       70.72       58.47     13.22 o 
   1   1  17      271.92      278.44     30.46 o 
   2   1  17      652.45      689.33     35.28 o 
   3   1  17      830.09      867.12     40.03 o 
   4   1  17       22.75       22.58     12.99 o 
   5   1  17        0.40        0.00     16.26 o 
  -6   2  17      135.57      116.09     28.88 o 
  -5   2  17      209.14      176.09     30.63 o 
  -4   2  17      670.93      643.10     38.52 o 
  -3   2  17      506.36      451.16     28.84 o 
  -2   2  17       29.83       27.96     12.53 o 
  -1   2  17        0.49        2.29      9.06 o 
   0   2  17      464.77      470.33     29.39 o 
   1   2  17     1195.68     1213.91     44.29 o 
   2   2  17      248.12      231.03     23.36 o 
   3   2  17       10.74       12.49     12.20 o 
   4   2  17       32.17       37.12     13.81 o 
  -6   3  17       11.84       10.95     17.32 o 
  -5   3  17       27.52       32.21     19.50 o 
  -4   3  17      458.07      504.01     31.21 o 
  -3   3  17      172.20      155.68     19.92 o 
  -2   3  17        0.23        1.48      9.24 o 
  -1   3  17       55.80       50.61     13.94 o 
   0   3  17      211.48      252.65     24.27 o 
   1   3  17       13.79        7.13     10.28 o 
   2   3  17       62.28       61.95     15.86 o 
   3   3  17      243.93      219.38     24.94 o 
  -5   4  17      181.00      172.57     25.04 o 
  -4   4  17      348.05      305.43     35.57 o 
  -3   4  17      667.80      629.30     34.59 o 
  -2   4  17      288.22      312.50     50.80 o 
  -1   4  17       44.00       25.15     11.97 o 
   0   4  17       96.87      128.99     22.03 o 
   1   4  17      271.53      327.40     30.45 o 
   2   4  17      134.13      118.74     19.69 o 
  -4   5  17       39.90       28.19     14.07 o 
  -3   5  17      127.64       96.46     17.98 o 
  -2   5  17       58.45       46.16     15.01 o 
  -1   5  17        1.67        0.00     11.27 o 
   0   5  17        7.03       22.53     12.92 o 
   1   5  17       37.42       11.90     14.20 o 
  -2   6  17      265.30      292.11     31.86 o 
  -1   6  17       79.25       82.45     21.31 o 
  -1 -10  18       29.93        6.29     30.52 o 
   0 -10  18      441.43      515.91     75.88 o 
   1 -10  18     1326.55     1452.61    113.72 o 
   2 -10  18      662.46      614.40     80.02 o 
  -3  -9  18        0.08        0.00     29.81 o 
  -2  -9  18        3.74       12.76     28.96 o 
  -1  -9  18       51.79       45.42     33.44 o 
   0  -9  18        0.91        4.60     26.31 o 
   1  -9  18        5.84        0.00     23.46 o 
   2  -9  18       22.00       28.06     32.79 o 
   3  -9  18        0.95        0.00     12.27 o 
   4  -9  18      100.50      103.14     22.80 o 
  -3  -8  18      680.60      767.90     84.04 o 
  -2  -8  18     1314.13     1469.00    106.91 o 
  -1  -8  18     1036.14      990.74     89.74 o 
   0  -8  18      224.02      258.21     52.23 o 
   1  -8  18      390.47      552.07     69.85 o 
   2  -8  18     1166.64     1146.57     95.32 o 
   3  -8  18      522.84      524.88     37.44 o 
   4  -8  18      309.33      318.86     35.48 o 
  -4  -7  18       42.09       17.44     18.19 o 
  -3  -7  18       59.06       60.74     20.38 o 
  -2  -7  18      100.38      137.63     39.98 o 
  -1  -7  18      484.54      442.37     61.04 o 
   0  -7  18      261.19      307.27     53.26 o 
   1  -7  18        3.20        4.21     21.51 o 
   2  -7  18       19.38       15.53     13.86 o 
   3  -7  18        3.44        0.00     11.54 o 
   4  -7  18        3.95       10.45     13.50 o 
   5  -7  18       10.92       18.98     15.58 o 
  -5  -6  18      239.62      199.24     33.13 o 
  -4  -6  18      264.07      275.84     36.90 o 
  -3  -6  18      563.94      689.31     48.79 o 
  -2  -6  18     1601.30     1667.17     69.55 o 
  -1  -6  18     1531.24     1391.86     60.73 o 
   0  -6  18      376.82      394.81     55.53 o 
   1  -6  18      712.84      818.41     39.21 o 
   2  -6  18     1032.32     1119.30     46.96 o 
   3  -6  18      644.05      648.80     54.34 o 
   4  -6  18      179.69      159.25     26.47 o 
   5  -6  18      194.99      214.75     28.85 o 
  -5  -5  18      226.37      199.78     33.82 o 
  -4  -5  18      233.99      264.89     91.17 o 
  -3  -5  18      175.15      191.81     31.00 o 
  -2  -5  18      176.14      156.50     27.28 o 
  -1  -5  18      192.18      172.06     27.34 o 
   0  -5  18      400.50      418.47     35.52 o 
   1  -5  18      437.23      448.12     25.65 o 
   2  -5  18      192.99      221.64     24.55 o 
   3  -5  18      222.97      187.70     24.10 o 
   4  -5  18       23.12       15.61     14.20 o 
   5  -5  18       10.57       13.75     14.06 o 
  -6  -4  18      179.31      123.70     40.69 o 
  -5  -4  18      357.51      374.38     42.36 o 
  -4  -4  18      620.13      657.85    101.60 o 
  -3  -4  18      811.92      825.65     53.21 o 
  -2  -4  18      350.29      365.80     36.45 o 
  -1  -4  18      379.37      361.24     34.77 o 
   0  -4  18      843.55      829.63     32.42 o 
   1  -4  18      477.75      495.34     26.91 o 
   2  -4  18      774.29      760.24     29.46 o 
   3  -4  18      998.60     1030.60     34.30 o 
   4  -4  18      133.94      145.06     24.36 o 
   5  -4  18      108.48       88.36     23.13 o 
  -6  -3  18        0.11        1.32     16.76 o 
  -5  -3  18       30.32       44.67     21.72 o 
  -4  -3  18      679.06      672.26     50.54 o 
  -3  -3  18      434.73      461.50     41.65 o 
  -2  -3  18        1.44       26.05     14.81 o 
  -1  -3  18        0.75       16.14     13.96 o 
   0  -3  18      384.02      431.25     25.39 o 
   1  -3  18      829.30      836.71     33.22 o 
   2  -3  18       56.48       47.70     12.28 o 
   3  -3  18       19.23        9.32     10.15 o 
   4  -3  18      119.81      132.04     16.54 o 
   5  -3  18       33.29       44.15     14.81 o 
  -6  -2  18      461.87      480.05     49.64 o 
  -5  -2  18      377.42      403.63     43.69 o 
  -4  -2  18      558.58      496.55     45.56 o 
  -3  -2  18       11.83        9.17     14.17 o 
  -2  -2  18      127.07      122.33     24.62 o 
  -1  -2  18     1581.13     1592.16     47.45 o 
   0  -2  18      551.00      553.78     30.32 o 
   1  -2  18      255.95      278.93     31.29 o 
   2  -2  18      463.36      493.30     32.22 o 
   3  -2  18      642.05      592.19     31.85 o 
   4  -2  18       78.11       78.74     16.23 o 
   5  -2  18        8.81        8.41     12.31 o 
  -6  -1  18       28.11       43.44     22.17 o 
  -5  -1  18       25.74       19.85     27.41 o 
  -4  -1  18      340.73      438.99     43.86 o 
  -3  -1  18     1527.29     1480.25     69.52 o 
  -2  -1  18      104.92       81.55     14.51 o 
  -1  -1  18       40.79       30.60     10.92 o 
   0  -1  18      282.46      247.83     21.73 o 
   1  -1  18      307.26      281.71     23.27 o 
   2  -1  18      489.48      546.41     34.49 o 
   3  -1  18        1.01        6.90     10.89 o 
   4  -1  18       58.08       63.08     26.07 o 
   5  -1  18      120.60      118.15     22.65 o 
  -6   0  18      146.03      103.86     26.83 o 
  -5   0  18      160.95      162.37     30.47 o 
  -4   0  18      547.92      422.91     43.68 o 
  -3   0  18      706.33      637.40     48.69 o 
  -2   0  18       68.02      101.11     16.27 o 
  -1   0  18      259.67      257.56     22.46 o 
   0   0  18      242.55      222.36     21.22 o 
   1   0  18      265.27      284.72     24.42 o 
   2   0  18      238.23      214.87     22.56 o 
   3   0  18      103.88       91.71     16.11 o 
   4   0  18      191.46      171.69     26.96 o 
  -6   1  18      139.21      221.22     53.07 o 
  -5   1  18       28.11       13.46     26.24 o 
  -4   1  18      112.38       98.25     48.24 o 
  -3   1  18      524.41      625.45     32.77 o 
  -2   1  18      354.62      376.95     26.27 o 
  -1   1  18        7.27        3.52      9.89 o 
   0   1  18      162.93      135.57     18.29 o 
   1   1  18      177.01      134.83     18.22 o 
   2   1  18      563.67      650.87     35.53 o 
   3   1  18      667.78      665.42     37.17 o 
   4   1  18        0.61        0.00     12.83 o 
  -5   2  18       48.37       72.67     26.18 o 
  -4   2  18       65.88       62.76     20.95 o 
  -3   2  18      351.49      379.51     28.08 o 
  -2   2  18      161.53      181.20     20.67 o 
  -1   2  18       17.43       34.92     11.86 o 
   0   2  18       16.34       16.08     10.97 o 
   1   2  18       49.20       50.64     14.45 o 
   2   2  18      316.34      249.17     25.40 o 
   3   2  18      208.71      180.88     23.21 o 
  -5   3  18      484.96      513.80     85.21 o 
  -4   3  18      100.03      117.47     18.50 o 
  -3   3  18      167.80      146.93     20.07 o 
  -2   3  18      498.50      431.21     30.08 o 
  -1   3  18      135.03      154.47     29.88 o 
   0   3  18        2.77       20.99     12.06 o 
   1   3  18      100.91       88.00     17.38 o 
   2   3  18      353.67      377.19     31.41 o 
  -4   4  18        1.79       11.40     11.96 o 
  -3   4  18      130.51      154.10     21.17 o 
  -2   4  18       68.64       63.44     15.75 o 
  -1   4  18       39.92       42.53     17.77 o 
   0   4  18       12.72       19.48     12.09 o 
   1   4  18        8.77        3.93     12.26 o 
  -3   5  18      217.93      224.52     24.73 o 
  -2   5  18      286.06      268.43     27.08 o 
  -1   5  18       76.96       83.47     41.83 o 
   0   5  18       62.45      100.05     44.71 o 
   0 -10  19       21.73        1.17     28.64 o 
   1 -10  19       65.54       61.10     37.32 o 
  -2  -9  19     1215.12     1325.41    107.82 o 
  -1  -9  19     1262.61     1259.39    105.23 o 
   0  -9  19      232.89      249.08     57.73 o 
   1  -9  19       27.37        0.00     23.13 o 
   2  -9  19      329.82      452.22     70.56 o 
   3  -9  19     1155.39     1161.47     67.40 o 
  -2  -8  19       21.05       36.74     31.75 o 
  -1  -8  19        1.62        0.00     22.42 o 
   0  -8  19        0.41        5.90     23.20 o 
   1  -8  19        2.12        1.88     23.59 o 
   2  -8  19        0.07        0.00     20.09 o 
   3  -8  19       44.54       21.56     16.58 o 
   4  -8  19       53.69       59.80     18.31 o 
  -4  -7  19      265.17      291.09     47.53 o 
  -3  -7  19      193.71      268.65     48.21 o 
  -1  -7  19     2221.42     2215.78    128.17 o 
   0  -7  19      760.58      893.29     82.03 o 
   1  -7  19      161.85      189.92     45.23 o 
   2  -7  19      334.63      378.21     42.51 o 
   3  -7  19      446.46      509.21     77.24 o 
   4  -7  19      509.33      600.15    111.16 o 
  -4  -6  19       21.15       30.65     19.47 o 
  -3  -6  19      167.68      140.31     28.28 o 
  -2  -6  19       72.15       41.48     19.12 o 
  -1  -6  19        4.59        0.00     15.36 o 
   1  -6  19        7.44        7.39     23.46 o 
   2  -6  19       41.83       54.12     19.73 o 
   3  -6  19       82.77       63.44     18.36 o 
   4  -6  19       38.69       39.29     17.21 o 
  -5  -5  19      113.02      117.74     41.02 o 
  -4  -5  19      578.73      621.24     78.37 o 
  -3  -5  19      640.93      615.53     47.89 o 
  -2  -5  19     1204.03     1134.28     94.08 o 
  -1  -5  19     1986.81     2175.74    155.67 o 
   0  -5  19      560.27      577.55     42.14 o 
   1  -5  19      107.67       94.52     17.53 o 
   2  -5  19      140.71      128.29     32.49 o 
   3  -5  19      434.98      440.54     36.23 o 
   4  -5  19      916.20      969.12    106.54 o 
   5  -5  19      187.68      192.31     33.69 o 
  -5  -4  19        1.16        2.30     17.56 o 
  -4  -4  19       98.82       43.94     20.88 o 
  -3  -4  19      520.95      561.45     96.22 o 
  -2  -4  19       16.77       31.19     17.43 o 
  -1  -4  19        6.16        1.09     13.43 o 
   0  -4  19       23.42        3.04      9.73 o 
   1  -4  19       56.79       46.63     12.59 o 
   2  -4  19      709.46      688.80     34.37 o 
   3  -4  19      219.21      205.03     24.64 o 
   4  -4  19       95.71      100.41     30.78 o 
   5  -4  19        6.55        0.00     16.77 o 
  -5  -3  19      420.79      550.13    102.86 o 
  -4  -3  19      322.55      371.64     41.85 o 
  -3  -3  19      334.46      374.67     39.90 o 
  -2  -3  19       99.94       95.85     26.70 o 
  -1  -3  19      622.46      553.29     44.90 o 
   0  -3  19     1450.73     1445.17     49.38 o 
   1  -3  19      713.13      717.02     33.32 o 
   2  -3  19        3.80        8.92     10.10 o 
   3  -3  19       71.28       45.98     13.09 o 
   4  -3  19      363.01      340.44     27.27 o 
   5  -3  19      274.23      328.39     58.12 o 
  -5  -2  19       79.33       84.90     32.43 o 
  -4  -2  19        0.22        0.00     14.76 o 
  -3  -2  19      653.44      691.26     52.09 o 
  -2  -2  19     1194.98     1091.69     58.39 o 
  -1  -2  19       37.11       39.11     11.96 o 
   0  -2  19       43.58       34.21     11.79 o 
   1  -2  19       11.87        0.00      9.94 o 
   2  -2  19       40.15       55.71     17.37 o 
   3  -2  19      127.78      163.56     20.08 o 
   4  -2  19      236.89      245.07     24.79 o 
  -5  -1  19      174.27      213.05     41.18 o 
  -4  -1  19      139.74      114.92     25.54 o 
  -3  -1  19      352.47      265.02     82.36 o 
  -2  -1  19      196.48      239.85     35.51 o 
  -1  -1  19      668.93      668.77     32.94 o 
   0  -1  19      414.88      430.49     38.62 o 
   1  -1  19      146.06      146.67     18.32 o 
   2  -1  19      248.23      291.82     24.72 o 
   3  -1  19        3.89        8.63     11.98 o 
   4  -1  19      140.16      157.44     21.82 o 
  -5   0  19      219.39      207.35     39.59 o 
  -4   0  19       61.55       40.62     20.56 o 
  -3   0  19      108.19      113.26     25.47 o 
  -2   0  19      534.75      553.16     48.41 o 
  -1   0  19      766.94      725.87     35.21 o 
   0   0  19      260.47      257.87     49.94 o 
   1   0  19       23.21       23.21     11.99 o 
   2   0  19       41.68       47.81     14.27 o 
   3   0  19      321.19      309.96     27.61 o 
   4   0  19      134.77      123.86     25.62 o 
  -5   1  19      512.93      445.11     51.25 o 
  -4   1  19       32.97       11.18     16.64 o 
  -3   1  19       46.73       53.87     16.23 o 
  -2   1  19      345.15      337.23     27.84 o 
  -1   1  19      370.62      399.82     35.53 o 
   0   1  19       82.88       83.71     16.12 o 
   1   1  19       88.62       89.35     17.34 o 
   2   1  19       94.34       54.01     18.29 o 
   3   1  19        0.68        3.54     11.98 o 
  -5   2  19      194.75      118.51     38.88 o 
  -4   2  19      142.33       80.05     23.96 o 
  -3   2  19       32.41       38.61     14.58 o 
  -2   2  19      126.05      138.18     19.95 o 
  -1   2  19      354.88      337.29     27.74 o 
   0   2  19      296.88      315.38     27.54 o 
   1   2  19       43.57       29.32     13.59 o 
   2   2  19      190.48      175.34     24.66 o 
  -4   3  19      127.02      103.91     25.29 o 
  -3   3  19       46.28       18.66     13.54 o 
  -2   3  19        1.57        4.80     11.59 o 
  -1   3  19       12.33        6.64     11.90 o 
   0   3  19      143.55      130.01     25.99 o 
   1   3  19       81.37       86.25     20.69 o 
  -3   4  19       33.32       53.03     17.96 o 
  -2   4  19      100.62       63.62     19.13 o 
  -1   4  19      139.19      103.52     21.45 o 
   0   4  19      325.38      321.61     42.05 o 
   0  -9  20       10.58       15.88     30.32 o 
   1  -9  20        1.01       11.34     31.75 o 
   0  -8  20     1292.05     1274.87    101.60 o 
   1  -8  20      336.02      305.84     60.39 o 
   2  -8  20       70.92      122.27     41.86 o 
   3  -8  20      349.79      316.26     33.00 o 
  -3  -7  20       16.27       10.63     25.92 o 
   1  -7  20        0.68       22.48     28.38 o 
   2  -7  20        5.15        0.00     15.59 o 
   3  -7  20        2.57        8.92     14.23 o 
  -4  -6  20      486.37      476.62     47.96 o 
  -3  -6  20      423.71      521.86     47.00 o 
  -2  -6  20      566.84      616.09     47.26 o 
  -1  -6  20      653.32      574.75     62.53 o 
   2  -6  20      206.81      206.30     73.54 o 
   3  -6  20       96.57      102.23     20.84 o 
   4  -6  20      439.94      436.19     37.03 o 
  -4  -5  20        1.03        0.00     17.05 o 
  -3  -5  20        0.52       17.91     18.47 o 
  -2  -5  20      155.59      242.04     34.12 o 
  -1  -5  20      297.11      295.73     34.79 o 
   0  -5  20      142.62      106.18     60.46 o 
   1  -5  20       47.75       48.83     15.92 o 
   2  -5  20       57.23       53.09     25.76 o 
   3  -5  20       63.39       50.93     20.18 o 
   4  -5  20       51.39       69.11     40.40 o 
  -4  -4  20      423.09      438.34     46.19 o 
  -3  -4  20      491.55      618.23     72.77 o 
  -2  -4  20      801.85      879.30     56.47 o 
  -1  -4  20      333.90      334.34     37.38 o 
   0  -4  20      377.59      379.44     37.68 o 
   1  -4  20      941.40      971.16     62.11 o 
   2  -4  20      294.96      328.26     25.51 o 
   3  -4  20       12.69        0.00     13.31 o 
   4  -4  20      155.24      175.89     32.95 o 
  -5  -3  20      226.13      174.56     47.50 o 
  -4  -3  20       60.69       93.37     25.28 o 
  -3  -3  20        0.19        3.47     15.76 o 
  -2  -3  20       52.60       44.60     20.60 o 
  -1  -3  20      473.47      396.11     49.96 o 
   0  -3  20       70.05       74.93     15.33 o 
   1  -3  20      122.57      161.88     19.93 o 
   2  -3  20      275.45      294.99     25.32 o 
   3  -3  20       69.76       93.98     17.67 o 
   4  -3  20      121.32      116.84     26.50 o 
  -5  -2  20      337.43      359.49     62.08 o 
  -4  -2  20      509.92      494.81     49.26 o 
  -3  -2  20      151.23      160.91     30.49 o 
  -2  -2  20        2.77       13.87     16.06 o 
  -1  -2  20      254.42      254.26     27.08 o 
   0  -2  20      651.67      582.63     31.82 o 
   1  -2  20      446.05      429.55     31.04 o 
   2  -2  20      296.18      313.37     25.81 o 
   3  -2  20      135.50      112.02     18.69 o 
   4  -2  20       28.11       15.27     15.32 o 
  -5  -1  20      447.29      421.76     66.48 o 
  -4  -1  20      205.50      191.69     44.03 o 
  -3  -1  20      131.78      104.65     25.31 o 
  -2  -1  20      155.42      142.94     27.89 o 
  -1  -1  20      346.63      364.97     27.04 o 
   0  -1  20      829.43      832.58     45.21 o 
   1  -1  20       70.14       41.12     13.56 o 
   2  -1  20       28.77       28.94     13.16 o 
   3  -1  20       23.78       36.49     14.48 o 
  -4   0  20      117.92      153.29     41.66 o 
  -3   0  20      240.88      268.11     54.98 o 
  -2   0  20      391.38      361.16     27.61 o 
  -1   0  20      211.09      223.44     23.73 o 
   0   0  20       81.00       64.90     15.62 o 
   1   0  20       47.83       37.82     13.83 o 
   2   0  20      107.10      116.53     19.11 o 
   3   0  20       58.27       56.96     18.62 o 
  -4   1  20      358.67      323.79     59.48 o 
  -3   1  20      197.66      210.95     45.62 o 
  -2   1  20       52.58       61.98     15.69 o 
  -1   1  20      128.53      148.45     30.21 o 
   0   1  20      295.82      311.50     27.25 o 
   1   1  20      367.99      378.19     37.22 o 
   2   1  20       52.69       69.02     24.88 o 
  -3   2  20      100.95       87.01     21.11 o 
  -2   2  20       74.18       58.70     15.89 o 
  -1   2  20       40.88       36.66     15.01 o 
   0   2  20       83.73       84.54     17.79 o 
   1   2  20       90.78      104.45     25.88 o 
  -2   3  20       32.30       17.50     15.18 o 
  -1   3  20      110.18       90.28     21.75 o 
   1  -8  21      179.28      118.32     44.39 o 
  -3  -6  21        4.63        0.00     16.70 o 
  -2  -6  21       19.73       23.91     18.18 o 
   2  -6  21       21.78       17.11     19.59 o 
   3  -6  21       58.85       59.54     24.09 o 
  -3  -5  21      602.85      705.17     55.28 o 
  -2  -5  21     1049.30     1107.58     61.85 o 
  -1  -5  21      380.42      360.39     68.10 o 
   0  -5  21      153.30      162.56     60.78 o 
   1  -5  21      393.95      366.42     52.87 o 
   2  -5  21      232.09      230.85     52.94 o 
   3  -5  21      242.13      240.55     36.22 o 
  -3  -4  21      174.77      245.57     36.74 o 
  -2  -4  21        2.97       19.70     18.09 o 
  -1  -4  21       95.49      124.03     26.29 o 
   0  -4  21      210.78      160.21     28.48 o 
   1  -4  21      114.34      124.91     18.50 o 
   2  -4  21      267.91      235.99     24.38 o 
   3  -4  21       43.62       18.32     18.93 o 
  -4  -3  21      616.35      626.78     76.91 o 
  -3  -3  21      462.15      518.91     48.78 o 
  -2  -3  21      168.53      142.30     29.92 o 
  -1  -3  21      199.62      169.81     30.18 o 
   0  -3  21      144.97      194.23     21.22 o 
   1  -3  21      349.45      325.33     26.35 o 
   2  -3  21      259.84      235.38     26.80 o 
   3  -3  21      204.75      221.19     24.50 o 
  -4  -2  21      224.08      166.53     46.20 o 
  -3  -2  21       79.01      107.03     27.88 o 
  -2  -2  21       53.88       67.71     22.47 o 
  -1  -2  21        7.38       13.38     18.25 o 
   0  -2  21      188.98      230.29     31.28 o 
   1  -2  21      706.91      735.41     37.23 o 
   2  -2  21      100.54       83.63     17.38 o 
   3  -2  21        0.31        1.02     14.43 o 
  -4  -1  21       85.80       74.90     35.25 o 
  -3  -1  21      296.24      371.43     63.79 o 
  -2  -1  21      246.11      285.02     75.13 o 
  -1  -1  21       41.71       40.74     14.32 o 
   0  -1  21      136.70      129.76     19.34 o 
   1  -1  21       48.49       55.80     15.35 o 
   2  -1  21       66.31       41.77     15.24 o 
  -3   0  21      423.70      462.00     66.16 o 
  -2   0  21      303.26      316.64     32.17 o 
  -1   0  21       44.25       62.56     15.74 o 
   0   0  21       21.63       23.35     13.56 o 
   1   0  21      368.19      365.36     30.40 o 
  -3   1  21      209.86      181.69     45.81 o 
  -2   1  21      217.91      225.39     28.68 o 
  -1   1  21      123.03      144.92     25.08 o 
   0   1  21       30.70       34.20     17.15 o 
  -2  -5  22      485.98      505.43     47.55 o 
  -1  -5  22        3.66        5.86     22.48 o 
   0  -5  22        9.23       29.68     28.19 o 
  -2  -4  22      573.39      633.15     52.78 o 
  -1  -4  22      448.75      567.52     48.84 o 
   0  -4  22      255.42      214.72     33.93 o 
   1  -4  22       73.53      103.80     18.75 o 
  -2  -3  22      425.67      499.95     49.11 o 
  -1  -3  22      134.51      165.77     47.40 o 
   0  -3  22        1.59        1.01     17.16 o 
   1  -3  22       76.24       48.67     19.62 o 
  -2  -2  22       85.87       66.44     24.54 o 
  -1  -2  22       13.32       14.94     18.49 o 
   0  -2  22      455.87      377.48     29.47 o 
   1  -2  22      442.67      432.38     31.60 o 
  -2  -1  22      698.62      579.48     72.18 o 
  -1  -1  22      316.33      364.51     34.09 o 
   0  -1  22       48.38       48.06     21.48 o 
                                                 
